# Supplementary material for: 2-Phenyl­acetic acid–3-{(E)-2-[(E)-pyridin-3-yl­methyl­idene]hydrazin-1-ylidenemeth­yl}pyridine (2/1)
Source: Acta Crystallogr Sect E Struct Rep Online. 2010 Sep 30;66(Pt 10):o2684. doi: 10.1107/S1600536810038390 (PMC2983166; doi:10.1107/S1600536810038390)
Supplement: Supplementary file 2 [file e-66-o2684-Isup2.hkl]

#
# h,k,l, Fc-squared, Fo-squared, sigma(Fo-squared) and status flag
#
data_I
_shelx_title ' cd0488a in P-1'
_shelx_refln_list_code          4
_shelx_F_calc_maximum       72.90
_exptl_crystal_F_000       254.00
_reflns_d_resolution_high  0.7697
 
loop_
 _symmetry_equiv_pos_as_xyz
 'x, y, z'
 '-x, -y, -z'
 
_cell_length_a     5.5110
_cell_length_b     9.5360
_cell_length_c    12.4340
_cell_angle_alpha  80.300
_cell_angle_beta   88.450
_cell_angle_gamma  76.460
 
_shelx_F_squared_multiplier     1.000
 
loop_
 _refln_index_h
 _refln_index_k
 _refln_index_l
 _refln_F_squared_calc
 _refln_F_squared_meas
 _refln_F_squared_sigma
 _refln_observed_status
   1   0   0      690.23      637.63      2.17 o
   2   0   0      261.18      224.59      1.31 o
   3   0   0        5.26        3.70      0.25 o
   4   0   0      181.67      191.08      5.87 o
   5   0   0      143.35      144.81      3.00 o
   6   0   0       39.55       35.42      2.44 o
  -6   1   0       73.98       72.24      2.05 o
  -5   1   0      160.41      168.96      9.67 o
  -4   1   0      410.09      412.31      6.07 o
  -3   1   0      179.53      173.10      2.30 o
  -2   1   0      226.34      222.67      1.46 o
   1   1   0     1123.60      985.37      5.40 o
   2   1   0       29.69       25.79      1.05 o
   3   1   0      387.73      415.79      6.39 o
   4   1   0       60.84       63.68      2.58 o
   5   1   0      256.06      272.73      3.56 o
   6   1   0        1.37        1.75      0.93 o
   7   1   0       10.45        8.10      1.76 o
  -6   2   0       11.59       11.08      1.35 o
  -5   2   0        0.01        0.72      0.50 o
  -4   2   0      311.08      330.00      2.95 o
  -3   2   0      106.23       97.68      2.51 o
  -2   2   0      128.18      143.67      1.89 o
  -1   2   0      391.79      342.03      2.71 o
   0   2   0     3215.68     3028.76     16.95 o
   1   2   0       56.00       55.14      1.31 o
   2   2   0      709.53      664.59      6.03 o
   3   2   0      270.54      283.55      5.27 o
   4   2   0      103.85      112.33      2.90 o
   5   2   0        2.44        3.14      0.45 o
   6   2   0       50.41       48.40      2.98 o
   7   2   0       26.61       21.33      2.06 o
  -6   3   0        2.63        3.82      1.13 o
  -5   3   0       16.48       13.46      1.07 o
  -4   3   0      274.09      302.57      4.89 o
  -3   3   0      306.01      307.31      6.05 o
  -2   3   0      223.79      229.01      4.36 o
  -1   3   0      112.48      115.10      0.88 o
   0   3   0      246.40      227.67      1.45 o
   1   3   0      200.04      178.21      2.54 o
   2   3   0       15.90       19.50      1.31 o
   3   3   0      164.94      155.03      5.35 o
   4   3   0        5.82        9.19      0.85 o
   5   3   0       49.65       55.78      3.41 o
   6   3   0       20.94       20.11      1.72 o
   7   3   0        0.06        0.89      0.33 o
  -6   4   0        0.00        1.36      0.92 o
  -5   4   0        0.80        0.97      0.53 o
  -4   4   0       68.75       68.05      2.14 o
  -3   4   0      101.23      101.44      3.78 o
  -2   4   0       56.00       55.06      2.77 o
  -1   4   0      100.62      113.69      1.50 o
   0   4   0      334.74      333.03      1.85 o
   1   4   0      425.10      427.03      4.31 o
   2   4   0       59.02       56.62      2.72 o
   3   4   0      111.33      123.63      3.68 o
   4   4   0        2.91        3.31      0.68 o
   5   4   0       23.37       26.46      2.15 o
   6   4   0       11.47       12.11      1.22 o
   7   4   0        1.00        0.84      0.47 o
  -5   5   0       18.74       17.69      1.20 o
  -4   5   0       30.64       30.59      2.31 o
  -3   5   0       25.18       22.51      1.52 o
  -2   5   0       11.07       10.98      1.87 o
  -1   5   0      133.14      139.22      2.29 o
   0   5   0        0.13       -0.01      0.16 o
   1   5   0       74.64       68.07      1.58 o
   2   5   0     1065.11     1151.25     28.76 o
   3   5   0       13.95        9.90      2.64 o
   4   5   0        0.04        0.83      0.71 o
   5   5   0       79.45       86.63      4.27 o
   6   5   0       73.09       89.87      5.07 o
   7   5   0       15.13       14.56      1.31 o
  -5   6   0        6.70        6.56      0.76 o
  -4   6   0       68.45       76.14      2.78 o
  -3   6   0       78.88       78.80      3.57 o
  -2   6   0        0.95        2.47      0.75 o
  -1   6   0        0.64        1.56      0.59 o
   0   6   0       19.53       22.79      3.43 o
   1   6   0      271.94      293.33      7.73 o
   2   6   0      132.15      135.90      4.25 o
   3   6   0       14.71       16.73      2.13 o
   5   6   0       26.18       30.42      3.84 o
   6   6   0       46.73       49.60      4.81 o
  -4   7   0        2.08        4.36      1.53 o
  -3   7   0        3.13        3.32      1.39 o
  -2   7   0       96.83       78.22      2.54 o
  -1   7   0        4.42        4.77      0.79 o
   0   7   0       21.70       29.06      2.72 o
   1   7   0       56.00       62.73      4.07 o
   2   7   0        0.54        1.08      0.63 o
   3   7   0        7.68        7.06      1.55 o
   5   7   0      138.18      168.87      9.35 o
   6   7   0       20.25       23.76      2.94 o
  -4   8   0       17.83       17.33      2.09 o
  -3   8   0       18.52       16.06      1.96 o
  -2   8   0        5.08        3.75      1.34 o
  -1   8   0       41.62       31.78      1.60 o
   0   8   0        0.06        0.27      0.29 o
   1   8   0      119.07      143.65      6.60 o
   2   8   0       25.33       31.00      3.78 o
   3   8   0       13.13       14.00      2.89 o
   4   8   0       65.03       76.38      7.85 o
   5   8   0        0.71        1.01      1.14 o
   6   8   0        1.12        0.96      0.41 o
  -3   9   0       23.81       20.97      2.43 o
  -2   9   0       97.14       93.22      3.29 o
  -1   9   0       15.64       13.31      0.99 o
   0   9   0        0.91        1.26      0.37 o
   1   9   0      180.01      204.61      9.23 o
   2   9   0      139.16      162.18      9.62 o
   3   9   0       28.26       32.29      3.27 o
   4   9   0        1.77        2.46      0.76 o
   5   9   0        4.60        3.63      0.96 o
  -2  10   0        6.96        7.50      1.39 o
  -1  10   0        5.97        5.29      0.78 o
   0  10   0        0.32        0.77      0.37 o
   1  10   0       15.90       18.15      1.64 o
   2  10   0       78.64       92.48      6.51 o
   3  10   0       27.43       28.82      3.21 o
   4  10   0       64.57       67.40      4.02 o
   5  10   0        3.85        3.27      0.45 o
  -1  11   0        5.83        6.10      1.50 o
   0  11   0       56.29       51.54      4.48 o
   1  11   0        1.54        1.79      0.32 o
   2  11   0      101.12      119.80      5.08 o
   3  11   0        8.53        7.89      1.17 o
   4  11   0       12.97       12.51      1.85 o
   1  12   0       11.32       11.75      1.85 o
   2  12   0       27.45       30.08      3.39 o
  -2 -12   1       12.51       14.27      2.07 o
  -1 -12   1       34.37       33.77      3.60 o
  -4 -11   1        0.93        0.72      0.27 o
  -3 -11   1        0.15        1.76      0.64 o
  -2 -11   1       18.09       19.28      2.37 o
  -1 -11   1        0.24        0.73      0.32 o
   0 -11   1       11.75       11.43      1.98 o
   1 -11   1       35.60       38.61      3.56 o
  -5 -10   1        3.40        5.48      1.47 o
  -4 -10   1       17.18       16.42      1.32 o
  -3 -10   1       20.71       19.60      2.84 o
  -2 -10   1       78.22       88.64      5.12 o
  -1 -10   1        0.71        1.15      0.48 o
   0 -10   1        8.46        6.49      1.29 o
   1 -10   1        2.58        2.21      1.19 o
   2 -10   1        4.43        5.13      1.42 o
  -5  -9   1       27.77       29.68      3.74 o
  -4  -9   1       16.49       18.30      1.47 o
  -3  -9   1        0.04        1.42      0.55 o
  -2  -9   1       10.70       10.20      1.18 o
  -1  -9   1        4.61        6.02      1.18 o
   0  -9   1      164.73      181.05      7.86 o
   1  -9   1      103.49      103.32      4.01 o
   2  -9   1       76.12       79.49      2.67 o
   3  -9   1       55.13       59.84      4.83 o
  -6  -8   1       23.47       23.15      3.36 o
  -5  -8   1        1.88        2.13      0.26 o
  -4  -8   1       28.64       25.85      2.40 o
  -3  -8   1       73.24       73.56      4.14 o
  -2  -8   1        1.88        0.31      0.37 o
  -1  -8   1      248.01      275.93      4.16 o
   0  -8   1        2.55        1.79      0.39 o
   1  -8   1       79.06       71.74      2.40 o
   2  -8   1        0.46        4.61      2.29 o
   3  -8   1        0.73        0.93      0.89 o
   4  -8   1        1.53        1.48      0.54 o
  -6  -7   1        6.36        6.62      1.11 o
  -5  -7   1        1.64        3.08      0.94 o
  -4  -7   1       10.89        8.03      1.01 o
  -3  -7   1       27.46       32.28      4.25 o
  -2  -7   1       11.31        9.50      2.12 o
  -1  -7   1      166.81      179.82      5.66 o
   0  -7   1        0.60       -0.05      0.31 o
   1  -7   1       29.01       23.36      1.54 o
   2  -7   1      118.45      118.91      3.18 o
   3  -7   1        0.38        2.88      1.28 o
   4  -7   1        1.35        1.44      0.46 o
  -6  -6   1        0.17       -0.87      0.58 o
  -5  -6   1      215.44      245.97     12.30 o
  -4  -6   1       24.48       18.24      1.35 o
  -3  -6   1       19.83       19.08      2.57 o
  -2  -6   1       21.48       23.21      2.64 o
  -1  -6   1       16.71       20.53      2.87 o
   0  -6   1       34.66       35.32      2.80 o
   1  -6   1       33.96       28.01      1.22 o
   2  -6   1        5.42        2.62      0.85 o
   3  -6   1        0.14        3.15      1.51 o
   4  -6   1        1.78        1.29      0.68 o
   5  -6   1        0.11        1.02      0.38 o
  -6  -5   1        7.96        6.73      0.75 o
  -5  -5   1       53.45       56.42      2.15 o
  -4  -5   1       10.43        8.25      1.26 o
  -3  -5   1        4.22        2.63      1.12 o
  -2  -5   1       32.69       47.35      3.36 o
  -1  -5   1       79.64       87.56      3.22 o
   0  -5   1       87.32       86.25      3.14 o
   1  -5   1       38.25       45.45      1.45 o
   2  -5   1       10.01        5.96      1.17 o
   3  -5   1       38.78       34.74      2.27 o
   4  -5   1        4.21        3.76      0.87 o
   5  -5   1        3.16        3.31      0.66 o
  -7  -4   1        1.92        1.93      0.48 o
  -6  -4   1        0.03        0.51      0.27 o
  -5  -4   1       37.12       39.38      3.59 o
  -4  -4   1        0.42        0.78      0.35 o
  -3  -4   1       17.73       16.59      2.33 o
  -2  -4   1       79.09       85.17      2.20 o
  -1  -4   1        4.09        6.83      0.88 o
   0  -4   1        9.80        7.67      1.14 o
   1  -4   1       41.60       30.71      1.14 o
   2  -4   1      245.37      297.14      7.99 o
   3  -4   1        5.85        6.80      1.74 o
   4  -4   1       46.83       45.65      2.05 o
   5  -4   1        1.94        0.86      0.52 o
  -7  -3   1       11.17       11.67      1.14 o
  -6  -3   1       14.81       14.94      1.30 o
  -5  -3   1       15.15       15.09      1.57 o
  -4  -3   1       46.60       49.81      5.34 o
  -3  -3   1      365.88      416.06      7.54 o
  -2  -3   1        0.44        0.60      0.17 o
  -1  -3   1      157.43      180.75      2.72 o
   0  -3   1        0.66        1.79      0.24 o
   1  -3   1      126.46      122.17      1.30 o
   2  -3   1       20.26       21.90      1.46 o
   3  -3   1       20.91       18.03      1.42 o
   4  -3   1       68.15       59.90      2.67 o
   5  -3   1       88.97       89.59      4.94 o
   6  -3   1        2.43        1.57      0.78 o
  -7  -2   1        3.30        2.94      0.62 o
  -6  -2   1        7.97        6.47      0.83 o
  -5  -2   1        5.64        6.97      0.79 o
  -4  -2   1       11.18       10.22      0.92 o
  -3  -2   1       84.76       86.21      2.01 o
  -2  -2   1        4.58        5.52      0.47 o
  -1  -2   1      526.80      504.11     13.39 o
   0  -2   1       50.20       44.74      2.21 o
   1  -2   1      284.68      253.10      7.02 o
   2  -2   1      475.44      512.68      5.22 o
   3  -2   1       10.08        9.44      0.89 o
   4  -2   1       27.37       27.80      2.01 o
   5  -2   1      125.79      135.77      4.15 o
   6  -2   1       27.92       29.29      2.49 o
  -7  -1   1        2.97        1.40      0.71 o
  -6  -1   1       26.16       24.76      2.70 o
  -5  -1   1       30.84       27.65      2.30 o
  -4  -1   1        2.40        3.57      0.46 o
  -3  -1   1        4.27        3.70      0.28 o
  -2  -1   1      177.51      155.32      2.44 o
  -1  -1   1        0.41        0.46      0.12 o
   0  -1   1        0.84        1.30      0.12 o
   2  -1   1        0.62        0.59      0.08 o
   3  -1   1        7.36        8.03      0.40 o
   4  -1   1        0.05        0.52      0.20 o
   5  -1   1       10.59        8.29      0.44 o
   6  -1   1        8.72        7.09      1.00 o
  -6   0   1        8.65        7.26      1.52 o
  -5   0   1       26.17       31.11      2.38 o
  -4   0   1        0.43        0.64      0.16 o
  -3   0   1      240.81      257.30      5.37 o
  -2   0   1      681.80      658.11      7.50 o
  -1   0   1       19.73       19.73      0.49 o
   1   0   1       92.33       82.60      0.61 o
   2   0   1      182.45      189.96      1.27 o
   3   0   1      101.23      103.41      1.93 o
   4   0   1        2.25        1.71      0.18 o
   5   0   1       95.90       96.37      1.97 o
   6   0   1       45.66       39.71      6.43 o
  -6   1   1       24.70       24.94      2.56 o
  -5   1   1       54.58       53.71      1.95 o
  -4   1   1       43.19       39.60      1.43 o
  -3   1   1       15.50       16.73      0.97 o
  -2   1   1      432.02      419.20      2.37 o
  -1   1   1       29.01       32.96      1.66 o
   0   1   1       53.55       54.86      0.77 o
   1   1   1      536.55      490.56      3.12 o
   2   1   1      139.12      130.75      0.93 o
   3   1   1      267.46      257.71      3.82 o
   4   1   1       35.40       36.85      3.69 o
   5   1   1       33.31       33.78      2.51 o
   6   1   1      160.08      164.21      4.78 o
   7   1   1        7.38        6.92      1.12 o
  -6   2   1       41.52       46.69      3.64 o
  -5   2   1        0.09        0.48      0.36 o
  -4   2   1       23.47       22.63      2.63 o
  -3   2   1       20.76       18.43      0.90 o
  -2   2   1        2.06        0.98      0.32 o
  -1   2   1     1675.87     1703.56     19.27 o
   0   2   1     5285.00     4858.95     38.05 o
   1   2   1      491.58      478.02      4.71 o
   2   2   1      468.44      455.05      2.42 o
   3   2   1       96.50      105.77      2.07 o
   4   2   1      105.17      113.55      7.77 o
   5   2   1      368.04      429.87     24.05 o
   6   2   1       57.87       58.50      5.54 o
   7   2   1        0.72        0.93      0.37 o
  -6   3   1        0.55        2.07      0.96 o
  -5   3   1       28.52       29.61      1.74 o
  -4   3   1      637.23      665.01      7.40 o
  -3   3   1       13.83       14.87      1.91 o
  -2   3   1        4.65        5.18      0.56 o
  -1   3   1      972.92      951.67      7.09 o
   0   3   1     2189.81     2048.16     13.93 o
   1   3   1     1441.13     1360.64     11.46 o
   2   3   1      329.17      314.02      3.40 o
   3   3   1      553.20      541.90     12.74 o
   4   3   1      318.83      325.88      9.42 o
   5   3   1        0.25        1.80      0.43 o
   6   3   1       33.67       32.11      3.15 o
   7   3   1       14.64       12.56      3.67 o
  -6   4   1       23.39       24.56      2.23 o
  -5   4   1       17.02       14.53      1.90 o
  -4   4   1       71.51       72.86      2.80 o
  -3   4   1       36.21       37.31      2.69 o
  -2   4   1      599.52      625.01     22.73 o
  -1   4   1     1239.96     1325.07     10.81 o
   0   4   1       92.22       77.93      1.07 o
   1   4   1        9.91        9.58      0.48 o
   2   4   1      138.82      142.27      2.42 o
   3   4   1        2.59        1.01      0.36 o
   4   4   1        1.32        0.95      0.64 o
   5   4   1       63.25       67.95      3.55 o
   6   4   1        4.51        5.44      0.69 o
   7   4   1       13.25       15.11      1.62 o
  -5   5   1       51.21       54.23      2.99 o
  -4   5   1       61.61       63.63      2.64 o
  -3   5   1        1.83        1.38      1.18 o
  -2   5   1       71.70       66.97      2.23 o
  -1   5   1       16.70       19.20      1.37 o
   0   5   1       65.81       79.18      2.04 o
   1   5   1      139.00      141.25      2.68 o
   2   5   1       29.31       25.72      1.26 o
   3   5   1      329.96      333.63      9.23 o
   4   5   1       81.81       80.62      2.24 o
   5   5   1        2.71        1.16      0.33 o
   6   5   1        1.38        2.60      0.66 o
   7   5   1       12.88       12.62      1.26 o
  -5   6   1        6.02        7.01      0.95 o
  -4   6   1       12.22        7.69      1.44 o
  -3   6   1        0.46        1.36      0.41 o
  -2   6   1       75.73       78.53      1.43 o
  -1   6   1       80.29       82.50      3.89 o
   0   6   1      301.54      326.80      5.98 o
   1   6   1        0.41        0.37      0.13 o
   2   6   1        8.21        5.03      0.32 o
   3   6   1        7.56        4.84      1.95 o
   4   6   1       10.47        8.61      2.03 o
   5   6   1       21.84       26.25      3.32 o
   6   6   1       32.20       30.70      2.47 o
  -4   7   1       16.63       19.37      1.47 o
  -3   7   1        0.27        1.83      0.65 o
  -2   7   1       14.61       12.95      1.41 o
  -1   7   1       40.10       39.34      2.73 o
   0   7   1        6.02        8.06      1.10 o
   1   7   1        0.21        0.22      0.39 o
   2   7   1      117.70      111.10      3.43 o
   3   7   1       20.44       21.45      2.87 o
   4   7   1        2.98        4.00      1.14 o
   5   7   1        0.46        0.24      0.13 o
   6   7   1       53.22       66.81      5.62 o
  -4   8   1        8.38        7.89      1.31 o
  -3   8   1       16.48       14.21      1.73 o
  -2   8   1       76.09       74.09      2.99 o
  -1   8   1       13.53       12.38      1.07 o
   0   8   1        9.64       12.72      1.27 o
   1   8   1        7.18        5.92      0.89 o
   2   8   1      246.49      266.95      3.97 o
   3   8   1       62.41       65.58      4.06 o
   4   8   1       15.78       17.86      2.23 o
   6   8   1        2.18        4.30      0.99 o
  -3   9   1       16.86       18.43      2.20 o
  -2   9   1       18.15       15.57      1.71 o
  -1   9   1        0.78        1.32      0.40 o
   0   9   1       90.93      102.24      4.92 o
   1   9   1      111.61      144.13      5.79 o
   2   9   1       54.14       55.13      3.74 o
   3   9   1        0.10        0.35      0.34 o
   5   9   1       46.70       53.51      5.93 o
  -2  10   1        4.62        4.16      1.36 o
  -1  10   1       16.37       12.55      1.19 o
   0  10   1        6.36        6.90      1.20 o
   1  10   1      109.33      120.46      7.66 o
   2  10   1       29.56       32.48      3.73 o
   3  10   1        3.56        2.74      0.73 o
   4  10   1        9.98       12.31      1.59 o
   5  10   1        7.66        5.21      1.07 o
  -1  11   1       14.94       12.18      1.92 o
   0  11   1       37.01       35.47      3.93 o
   1  11   1        3.88        3.55      0.62 o
   2  11   1        5.74        5.69      1.16 o
   3  11   1        0.02        0.41      0.60 o
   4  11   1        3.60        2.34      0.75 o
   1  12   1        1.09        1.92      0.50 o
   2  12   1       18.88       20.41      2.26 o
   3  12   1       44.93       45.24      5.57 o
  -4 -11   2        9.85       12.76      2.31 o
  -3 -11   2        0.15        0.24      0.42 o
  -2 -11   2        3.44        3.04      0.70 o
  -1 -11   2        0.00        0.55      0.31 o
   0 -11   2       27.98       23.73      3.62 o
   1 -11   2        4.09        3.51      1.47 o
  -5 -10   2        4.45        4.89      0.98 o
  -4 -10   2       16.07       11.54      1.96 o
  -3 -10   2        3.12        5.29      1.09 o
  -2 -10   2       10.23       12.06      1.65 o
  -1 -10   2       59.91       63.20      3.83 o
   0 -10   2        6.36        6.58      0.78 o
   1 -10   2       18.62       22.02      2.49 o
   2 -10   2        1.37        2.81      0.89 o
  -5  -9   2       20.96       16.05      2.17 o
  -4  -9   2        1.29        1.11      0.44 o
  -3  -9   2       12.24        8.70      0.76 o
  -2  -9   2        3.72        5.79      1.29 o
  -1  -9   2      119.54      140.99      8.30 o
   0  -9   2       32.20       29.73      3.29 o
   1  -9   2       34.88       33.75      2.07 o
   2  -9   2        0.52        1.46      1.13 o
   3  -9   2        0.63        2.20      0.80 o
  -6  -8   2        0.09        0.87      0.39 o
  -5  -8   2        0.03        0.14      0.36 o
  -4  -8   2       79.38       61.31      7.60 o
  -3  -8   2       27.54       25.91      1.58 o
  -2  -8   2       18.52       16.53      1.70 o
  -1  -8   2        0.00       -0.09      0.29 o
   0  -8   2      199.33      204.70      6.36 o
   1  -8   2       11.76        8.11      1.16 o
   2  -8   2       54.43       50.55      3.34 o
   3  -8   2        4.62        3.38      0.72 o
  -6  -7   2       24.65       24.34      3.34 o
  -5  -7   2       36.51       32.18      3.36 o
  -4  -7   2       40.44       38.26      4.05 o
  -3  -7   2       35.37       28.69      1.75 o
  -2  -7   2        0.48        0.47      0.44 o
   0  -7   2      118.56      128.12      3.39 o
   1  -7   2       14.87       11.94      1.80 o
   2  -7   2        3.30        3.43      1.40 o
   3  -7   2      160.93      161.43      4.75 o
   4  -7   2       15.22       13.50      1.24 o
  -6  -6   2        4.88        4.02      0.94 o
  -5  -6   2        4.47        6.80      0.92 o
  -4  -6   2       54.39       65.05      3.87 o
  -3  -6   2      179.83      184.94      2.37 o
  -2  -6   2      169.77      170.03      5.34 o
  -1  -6   2      287.64      265.68     15.05 o
   0  -6   2       23.97       23.02      2.19 o
   1  -6   2        2.39        1.31      0.93 o
   2  -6   2      195.41      156.90      1.71 o
   3  -6   2      132.43      123.95      3.71 o
   4  -6   2        4.85        4.47      0.76 o
   5  -6   2       12.80       12.95      1.30 o
  -6  -5   2        0.53        0.93      0.55 o
  -5  -5   2      145.10      173.31      6.60 o
  -4  -5   2        5.55        5.79      1.35 o
  -3  -5   2       42.18       40.34      2.31 o
  -2  -5   2        8.97       13.69      1.80 o
  -1  -5   2      265.81      258.22     12.33 o
   0  -5   2      156.42      173.03      4.84 o
   1  -5   2       33.98       25.07      1.66 o
   2  -5   2        0.34        0.50      0.57 o
   3  -5   2       28.24       25.00      3.07 o
   4  -5   2        2.75        3.19      0.71 o
   5  -5   2       44.72       50.42      3.84 o
  -7  -4   2        0.90        1.02      0.34 o
  -6  -4   2       19.36       18.04      1.65 o
  -5  -4   2       94.63       94.34      3.63 o
  -4  -4   2       68.28       72.86      4.25 o
  -3  -4   2       77.20       81.56      1.93 o
  -2  -4   2        0.04        0.07      0.15 o
  -1  -4   2      245.77      253.34      2.99 o
   0  -4   2       60.82       60.85      2.23 o
   1  -4   2      107.57      110.44      3.86 o
   2  -4   2        0.92        0.49      1.78 o
   3  -4   2       17.95       21.90      1.70 o
   4  -4   2       12.78       11.15      0.88 o
   5  -4   2        6.54        5.66      0.75 o
  -7  -3   2        4.68        3.40      0.54 o
  -6  -3   2        0.88        1.01      0.34 o
  -5  -3   2        0.00        0.12      0.20 o
  -4  -3   2       36.36       35.93      1.77 o
  -3  -3   2       62.44       64.67      1.43 o
  -1  -3   2      259.32      278.28      6.81 o
   0  -3   2      139.50      139.49      2.06 o
   1  -3   2       25.73       37.18      1.82 o
   2  -3   2       66.24       79.36      1.36 o
   3  -3   2       35.87       34.95      1.70 o
   4  -3   2       16.63       14.76      1.98 o
   5  -3   2        3.40        2.18      0.60 o
   6  -3   2        3.54        4.22      1.04 o
  -7  -2   2        3.98        6.83      1.00 o
  -6  -2   2       13.54       13.16      1.19 o
  -5  -2   2        1.37        1.43      0.58 o
  -4  -2   2        0.00        0.13      0.16 o
  -3  -2   2       58.32       73.77      1.79 o
  -2  -2   2      103.24      101.78      1.22 o
  -1  -2   2        4.12        3.27      0.49 o
   0  -2   2       18.51       13.37      0.74 o
   1  -2   2     1040.39     1086.36     13.71 o
   2  -2   2      584.10      624.16      5.63 o
   3  -2   2      301.13      323.18      5.35 o
   5  -2   2        9.90        8.73      1.39 o
   6  -2   2        8.76        6.22      2.22 o
  -7  -1   2        0.02        0.75      0.46 o
  -6  -1   2       36.90       31.49      3.64 o
  -5  -1   2       31.36       33.38      1.83 o
  -4  -1   2        9.44        8.24      0.67 o
  -3  -1   2      626.22      694.01     10.16 o
  -2  -1   2     2141.49     2231.78      8.06 o
  -1  -1   2       18.09       19.71      0.72 o
   0  -1   2      980.82      890.64      7.42 o
   1  -1   2      504.50      441.54      2.94 o
   2  -1   2      109.64      109.38      1.12 o
   3  -1   2       16.24       13.98      0.58 o
   4  -1   2        0.14        0.62      0.35 o
   5  -1   2      362.89      387.30     12.38 o
   6  -1   2        0.24        1.23      0.62 o
  -6   0   2      118.48      126.40      4.28 o
  -5   0   2       18.03       16.76      1.35 o
  -4   0   2       66.71       65.37      1.54 o
  -3   0   2      643.99      710.11     11.46 o
  -2   0   2       12.52       19.40      0.59 o
  -1   0   2     1281.41     1237.39      5.83 o
   0   0   2      675.62      609.29      2.90 o
   1   0   2     3138.14     3018.57     25.97 o
   2   0   2      122.05      129.16      0.97 o
   3   0   2       31.67       34.71      1.27 o
   4   0   2      104.38      101.04      2.85 o
   5   0   2        8.47        7.39      0.57 o
   6   0   2       25.02       21.21      3.04 o
  -6   1   2        0.82        0.93      0.52 o
  -5   1   2        4.64        3.20      0.42 o
  -4   1   2      151.79      152.29      2.20 o
  -3   1   2       14.31       11.70      1.25 o
  -2   1   2      849.25      851.23     11.11 o
  -1   1   2     1741.76     1673.70     17.40 o
   0   1   2      179.77      161.05      1.03 o
   1   1   2     5314.65     4674.42    150.44 o
   2   1   2       39.31       38.67      1.18 o
   3   1   2        4.41        3.28      0.28 o
   4   1   2        2.14        1.98      0.53 o
   5   1   2        9.16        9.28      1.03 o
   6   1   2        0.12        0.82      0.32 o
   7   1   2        0.59        1.25      0.57 o
  -6   2   2       98.31      117.08      8.07 o
  -5   2   2        2.39        1.51      0.46 o
  -4   2   2       19.87       17.65      2.58 o
  -3   2   2       66.33       48.99      1.73 o
  -2   2   2      391.80      394.79      5.48 o
  -1   2   2      126.00      139.19      1.47 o
   0   2   2     3336.11     3208.14     27.35 o
   1   2   2     2702.19     2562.47     16.72 o
   2   2   2       20.17       18.32      1.17 o
   3   2   2      132.92      130.75      2.81 o
   4   2   2      363.78      382.76     15.64 o
   5   2   2        0.29        0.51      0.39 o
   6   2   2      104.79      120.07      7.16 o
   7   2   2        0.98        0.80      0.29 o
  -6   3   2        0.22       -0.32      0.40 o
  -5   3   2        1.94        1.53      0.55 o
  -4   3   2        0.00       -0.13      0.44 o
  -3   3   2        7.99        9.72      0.31 o
  -2   3   2       86.88       94.49      1.91 o
  -1   3   2      847.74      877.64      5.42 o
   0   3   2       88.13       76.65      1.55 o
   1   3   2      642.33      636.34      5.78 o
   2   3   2       57.24       54.84      1.28 o
   3   3   2        9.78       10.01      1.18 o
   4   3   2        4.21        2.09      0.19 o
   5   3   2      220.04      235.47      3.11 o
   6   3   2       31.60       34.76      2.29 o
   7   3   2        2.00        1.94      0.37 o
  -6   4   2       10.04       11.06      1.30 o
  -5   4   2       25.14       24.48      1.41 o
  -4   4   2      116.71      123.52      2.08 o
  -3   4   2      147.41      140.26      7.76 o
  -2   4   2       28.08       26.27      0.74 o
   0   4   2      124.73      112.63      2.07 o
   1   4   2      147.22      139.89      2.28 o
   2   4   2       26.92       24.62      1.19 o
   3   4   2        5.52        8.58      1.00 o
   4   4   2      314.94      309.78      8.26 o
   5   4   2       62.98       62.94      3.60 o
   6   4   2       43.53       48.40      3.36 o
   7   4   2        3.14        3.48      0.64 o
  -5   5   2        6.00        4.78      0.82 o
  -4   5   2        4.96        6.33      0.93 o
  -3   5   2        3.89        2.87      1.07 o
  -2   5   2       14.56       17.36      1.53 o
  -1   5   2        4.29        4.71      0.42 o
   0   5   2       31.38       33.02      1.08 o
   1   5   2        0.02        0.15      0.16 o
   2   5   2      155.12      164.51      4.60 o
   3   5   2        1.88        1.07      0.43 o
   4   5   2      284.44      300.59      7.33 o
   5   5   2       87.73       86.81      3.84 o
   6   5   2        1.89        2.12      0.65 o
   7   5   2        0.00        1.21      0.38 o
  -5   6   2       15.49       17.76      1.94 o
  -4   6   2        5.79        5.31      0.78 o
  -3   6   2        2.59        1.89      0.56 o
  -2   6   2       13.22       13.54      0.94 o
  -1   6   2      375.63      439.78     11.20 o
   0   6   2        4.43        1.98      0.24 o
   1   6   2      202.89      219.30      4.07 o
   2   6   2       23.54       24.52      0.73 o
   3   6   2       27.21       27.46      1.58 o
   4   6   2       96.14      103.46      6.89 o
   5   6   2        1.03        1.64      0.47 o
   6   6   2        4.90        7.58      0.89 o
  -4   7   2        5.14        4.69      1.17 o
  -3   7   2        0.60        0.92      0.46 o
  -2   7   2       16.68       14.19      1.62 o
  -1   7   2        0.02        0.39      1.20 o
   0   7   2      118.61      114.30      3.14 o
   1   7   2        0.11        0.06      0.24 o
   2   7   2       36.50       38.40      1.58 o
   3   7   2        1.66        0.83      0.44 o
   4   7   2       22.36       19.22      2.74 o
   5   7   2        2.05        2.07      0.80 o
   6   7   2      172.36      220.29     17.67 o
  -4   8   2       10.73       13.47      1.85 o
  -3   8   2        1.36        1.32      0.51 o
  -2   8   2        6.06        4.51      0.83 o
  -1   8   2        6.19        5.21      0.98 o
   0   8   2       24.68       28.40      2.08 o
   1   8   2       96.82       98.94      4.02 o
   2   8   2        2.94        1.47      1.23 o
   3   8   2        1.68        3.08      0.75 o
   4   8   2        3.62        3.79      0.95 o
   5   8   2       17.96       17.59      2.79 o
  -3   9   2        0.01        0.37      0.52 o
  -2   9   2        4.90        5.08      0.84 o
  -1   9   2        9.23        6.94      0.63 o
   0   9   2        4.42        4.90      0.71 o
   1   9   2        3.54        3.80      0.95 o
   2   9   2      168.15      154.95      8.29 o
   3   9   2        0.11        1.74      0.80 o
   4   9   2        1.20        2.23      0.91 o
   5   9   2        1.57        1.81      0.52 o
   6   9   2       17.97       24.01      3.07 o
  -2  10   2       17.68       16.61      1.95 o
  -1  10   2       11.15        6.86      0.77 o
   0  10   2        0.94        1.03      0.53 o
   1  10   2       14.72       15.39      1.53 o
   2  10   2       67.82       79.91      6.72 o
   3  10   2       12.99       15.94      1.64 o
   4  10   2        0.00        1.52      0.60 o
   5  10   2        4.19        5.23      1.26 o
  -1  11   2        9.76       10.41      1.58 o
   0  11   2       37.71       36.70      3.09 o
   1  11   2       75.47       94.72      4.72 o
   3  11   2        3.48        3.63      0.81 o
   4  11   2        4.24        6.48      1.06 o
   0  12   2        1.28        1.56      0.56 o
   1  12   2       18.24       18.27      2.06 o
   2  12   2        0.08        0.86      0.48 o
   3  12   2       59.53       73.81      6.36 o
  -3 -11   3       17.61       15.75      1.48 o
  -2 -11   3        5.23        2.27      0.56 o
  -1 -11   3       37.37       40.01      3.02 o
   0 -11   3       18.52       22.57      1.84 o
  -4 -10   3        0.74        1.26      0.22 o
  -3 -10   3       12.00       10.67      1.04 o
  -2 -10   3        0.04        0.33      0.50 o
  -1 -10   3       59.76       66.99      2.52 o
   0 -10   3      177.05      201.29      3.90 o
   1 -10   3       24.69       29.27      2.45 o
   2 -10   3        3.82        5.49      0.86 o
  -5  -9   3       42.18       52.25      6.94 o
  -4  -9   3        2.88        2.14      0.79 o
  -3  -9   3       41.27       37.28      6.14 o
  -2  -9   3       10.06       11.12      1.41 o
  -1  -9   3      337.05      368.39     13.04 o
   0  -9   3        1.84        1.67      0.47 o
   1  -9   3        0.02        0.83      0.42 o
   2  -9   3        0.29        1.52      0.55 o
   3  -9   3       14.19       15.40      2.80 o
  -6  -8   3       13.25       12.81      2.50 o
  -5  -8   3       10.31        6.51      0.97 o
  -4  -8   3       41.53       37.11      2.61 o
  -3  -8   3        1.90        0.82      0.30 o
  -2  -8   3       41.93       42.63      2.98 o
  -1  -8   3      362.24      396.18      6.36 o
   0  -8   3       19.44       19.78      4.52 o
   1  -8   3        0.05        0.28      0.58 o
   2  -8   3       14.74       14.21      1.28 o
   3  -8   3        1.58        1.48      0.40 o
  -6  -7   3        7.64       11.05      1.88 o
  -5  -7   3        2.63        1.15      0.53 o
  -4  -7   3       22.11       19.45      2.08 o
  -3  -7   3        9.08        9.10      0.89 o
  -2  -7   3       17.75       21.03      1.67 o
  -1  -7   3      163.52      143.92      1.58 o
   0  -7   3      176.99      188.50      3.79 o
   1  -7   3       29.54       26.49      2.11 o
   2  -7   3        0.22        1.78      0.65 o
   3  -7   3       35.82       28.51      1.86 o
   4  -7   3       16.38       15.54      1.70 o
  -6  -6   3        0.09        1.76      0.58 o
  -5  -6   3      140.41      131.23      7.35 o
  -4  -6   3       12.05        9.04      0.93 o
  -3  -6   3       47.76       50.89      3.74 o
  -2  -6   3        7.17        6.93      0.62 o
  -1  -6   3      134.13      120.66      4.59 o
   0  -6   3       42.09       47.82      3.05 o
   1  -6   3       90.45       84.80      2.53 o
   2  -6   3       87.61       76.66      3.96 o
   3  -6   3        7.98        8.49      1.63 o
   4  -6   3        8.58        7.77      1.03 o
  -6  -5   3        8.07        7.52      1.23 o
  -5  -5   3       22.97       19.62      2.52 o
  -4  -5   3      415.42      409.77     13.26 o
  -3  -5   3        0.94        0.83      0.22 o
  -2  -5   3       49.14       55.07      4.76 o
  -1  -5   3        1.82        0.66      0.28 o
   0  -5   3       24.42       34.15      2.61 o
   1  -5   3       13.08       12.88      1.04 o
   2  -5   3       13.88       14.85      2.14 o
   3  -5   3       58.32       45.56      2.59 o
   4  -5   3        3.01        2.27      0.80 o
   5  -5   3        4.50        3.19      0.62 o
  -6  -4   3       10.53        8.45      0.79 o
  -5  -4   3      212.52      211.93      8.41 o
  -4  -4   3        4.34        2.61      0.47 o
  -3  -4   3        4.27        4.59      0.26 o
  -2  -4   3        0.22        0.52      0.17 o
  -1  -4   3      749.48      837.46      5.72 o
   0  -4   3        4.38        3.78      0.52 o
   1  -4   3      354.01      403.19      7.49 o
   2  -4   3       91.77       83.86      4.01 o
   3  -4   3       55.33       49.20      3.18 o
   4  -4   3       78.26       82.97      3.22 o
   5  -4   3        5.36        4.57      1.02 o
  -6  -3   3        5.15        4.55      0.65 o
  -5  -3   3       16.64       15.30      1.09 o
  -4  -3   3      161.32      159.35      2.78 o
  -3  -3   3       38.01       36.91      1.14 o
  -2  -3   3      129.05      131.01      1.42 o
  -1  -3   3      909.73      940.62     18.01 o
   0  -3   3        8.74       10.87      1.49 o
   1  -3   3      335.37      366.64      2.95 o
   2  -3   3       16.41       14.16      0.93 o
   3  -3   3       10.80       11.27      0.50 o
   4  -3   3       67.41       68.14      3.05 o
   5  -3   3       13.51       13.50      1.11 o
   6  -3   3        4.47        3.34      0.59 o
  -6  -2   3        0.90        1.67      0.75 o
  -5  -2   3       61.42       63.98      3.88 o
  -4  -2   3       58.21       61.43      1.97 o
  -3  -2   3       27.71       28.73      0.81 o
  -2  -2   3        8.60        8.54      0.42 o
  -1  -2   3       89.26      102.48      4.63 o
   0  -2   3      102.58      110.57      1.45 o
   1  -2   3      366.32      386.64      2.87 o
   2  -2   3      114.19      131.90      2.35 o
   3  -2   3        8.81        9.62      0.53 o
   4  -2   3        0.28        0.56      0.21 o
   5  -2   3       40.79       40.56      2.69 o
   6  -2   3       18.75       20.04      2.06 o
  -6  -1   3        5.29        4.83      0.75 o
  -5  -1   3        8.25        8.17      1.92 o
  -4  -1   3       16.40       17.50      0.99 o
  -3  -1   3        0.01        0.20      0.16 o
  -2  -1   3      441.60      459.65      3.21 o
  -1  -1   3       49.68       41.13      1.49 o
   0  -1   3      281.08      282.37      4.25 o
   1  -1   3      202.49      192.75      1.97 o
   2  -1   3        3.81        4.52      0.54 o
   3  -1   3      353.18      408.11      6.02 o
   4  -1   3      174.35      182.66      3.40 o
   5  -1   3       11.90       11.60      0.77 o
   6  -1   3       14.69       13.43      1.61 o
  -6   0   3       30.52       30.28      2.32 o
  -5   0   3       28.34       25.83      1.72 o
  -4   0   3       31.01       27.45      2.34 o
  -3   0   3      256.67      266.67     10.93 o
  -2   0   3       65.74       65.26      0.73 o
  -1   0   3      354.45      330.78      2.38 o
   0   0   3      225.46      225.94      4.36 o
   1   0   3      331.56      300.30      2.21 o
   2   0   3       13.83       13.84      0.79 o
   3   0   3      282.72      296.68      5.29 o
   4   0   3        3.61        4.42      0.57 o
   5   0   3       69.51       70.01      1.81 o
   6   0   3        1.32        1.61      0.26 o
  -6   1   3       17.69       16.23      1.38 o
  -5   1   3        0.37        1.44      0.53 o
  -4   1   3       92.97       97.13      1.95 o
  -3   1   3      126.96      137.57      5.21 o
  -2   1   3      516.80      560.50      4.22 o
  -1   1   3       27.17       20.27      0.89 o
   0   1   3      251.58      243.71      2.90 o
   1   1   3     1540.02     1460.10      7.58 o
   2   1   3      837.27      859.72      5.32 o
   3   1   3      528.84      567.50      8.27 o
   4   1   3       24.82       22.48      0.93 o
   5   1   3      132.50      134.39      4.24 o
   6   1   3       18.84       16.96      1.72 o
  -6   2   3       88.81      111.36      5.50 o
  -5   2   3        0.95        1.40      0.46 o
  -4   2   3       40.54       38.38      2.44 o
  -3   2   3      203.02      214.41      4.11 o
  -2   2   3       23.62       22.72      1.46 o
  -1   2   3     3427.22     3330.06     26.90 o
   0   2   3     1294.20     1263.33     12.82 o
   2   2   3       90.40       82.20      1.91 o
   3   2   3       13.46       15.20      1.91 o
   4   2   3        8.76        7.69      0.67 o
   5   2   3       18.80       19.31      2.25 o
   6   2   3       38.04       41.16      4.47 o
   7   2   3        1.86        1.33      0.39 o
  -6   3   3       16.14       16.54      1.31 o
  -5   3   3       31.73       33.01      2.22 o
  -4   3   3      152.17      147.38      4.69 o
  -3   3   3      593.48      573.97     13.91 o
  -2   3   3      495.17      516.19      7.54 o
  -1   3   3       22.67       23.11      1.08 o
   1   3   3      163.27      163.54      3.67 o
   2   3   3       13.91       10.45      0.71 o
   3   3   3        0.00        0.53      0.41 o
   4   3   3       14.20       15.96      1.00 o
   5   3   3        4.01        4.23      0.56 o
   6   3   3        0.55        1.47      0.45 o
   7   3   3        0.17        1.58      1.05 o
  -5   4   3        9.29        8.24      1.73 o
  -4   4   3       26.58       27.11      1.30 o
  -2   4   3      476.90      500.67      7.35 o
  -1   4   3      525.22      550.44      9.57 o
   0   4   3       56.98       64.81      0.95 o
   1   4   3      397.84      395.89      4.18 o
   2   4   3        0.69        0.67      0.62 o
   3   4   3      175.95      169.37      3.38 o
   4   4   3      124.53      130.08      4.21 o
   5   4   3       55.89       53.07      2.14 o
   6   4   3        7.02        6.64      0.89 o
   7   4   3        1.00        1.40      0.45 o
  -5   5   3        0.18        1.03      1.00 o
  -4   5   3       16.21       14.88      1.15 o
  -3   5   3      737.39      781.82      7.57 o
  -2   5   3      294.32      304.36      5.36 o
  -1   5   3      156.45      161.31      3.20 o
   0   5   3      335.98      361.37      6.53 o
   1   5   3        3.02        2.49      0.39 o
   2   5   3      256.86      258.27      6.91 o
   3   5   3        0.53        0.35      0.34 o
   4   5   3       10.36        9.17      1.41 o
   5   5   3       52.26       50.36      4.59 o
   6   5   3        2.17        2.24      0.44 o
  -5   6   3        0.53        0.96      0.48 o
  -4   6   3        1.18        1.55      1.24 o
  -3   6   3      131.85      129.32      7.02 o
  -2   6   3      344.86      346.67      7.49 o
  -1   6   3       14.76       13.13      1.27 o
   0   6   3        0.00        0.25      0.16 o
   1   6   3       71.32       77.05      1.90 o
   2   6   3       44.73       39.14      1.97 o
   3   6   3        5.30        4.18      0.90 o
   4   6   3      250.06      266.00      3.34 o
   5   6   3       66.22       71.80      4.20 o
   6   6   3        0.30        0.57      0.52 o
  -4   7   3       11.06       10.14      1.01 o
  -3   7   3       86.53       85.29      7.37 o
  -2   7   3        0.74        0.69      0.36 o
  -1   7   3        2.37        2.05      0.57 o
   0   7   3      202.98      216.89      6.41 o
   1   7   3       28.10       27.96      1.66 o
   2   7   3        0.45        0.26      0.45 o
   3   7   3      333.51      345.83      4.79 o
   4   7   3       10.44        9.98      1.42 o
   5   7   3       20.83       16.63      2.20 o
   6   7   3       13.56       13.95      1.36 o
  -4   8   3        2.67        2.24      0.90 o
  -3   8   3       58.14       53.13      2.46 o
  -2   8   3       31.54       29.22      1.61 o
  -1   8   3        1.96        1.44      0.33 o
   0   8   3       13.89       12.26      1.50 o
   1   8   3       24.42       26.92      1.63 o
   2   8   3       52.73       53.04      2.78 o
   3   8   3       15.09       11.17      0.91 o
   4   8   3       40.73       37.43      2.15 o
   5   8   3       17.76       20.56      2.28 o
   6   8   3        3.37        2.74      0.61 o
  -3   9   3        0.53        1.07      0.98 o
  -2   9   3       18.92       18.12      2.02 o
  -1   9   3       93.62       82.29      3.80 o
   0   9   3       80.92       82.41      3.14 o
   1   9   3       10.87        9.72      1.53 o
   2   9   3        1.48        1.07      0.29 o
   3   9   3        0.48        1.53      0.83 o
   4   9   3       11.26       11.11      1.42 o
   5   9   3        3.35        4.69      1.18 o
  -2  10   3       17.93       15.40      1.34 o
  -1  10   3       31.43       29.70      2.08 o
   0  10   3        9.08        7.97      0.67 o
   1  10   3        9.83        8.35      1.45 o
   2  10   3      121.59      133.67      8.29 o
   3  10   3        0.01        1.10      0.50 o
   4  10   3        9.91        8.31      1.08 o
   5  10   3        0.28        2.47      0.78 o
  -1  11   3       25.55       22.06      5.08 o
   0  11   3       15.89       12.99      1.63 o
   1  11   3        2.93        2.77      0.49 o
   2  11   3       55.93       57.37      4.50 o
   3  11   3       60.63       61.50      5.32 o
   4  11   3        0.32        1.79      1.06 o
   0  12   3        2.39        0.78      0.40 o
   2  12   3        8.08        8.50      1.45 o
   3  12   3        0.71        1.66      0.67 o
  -3 -11   4        3.91        3.98      1.01 o
  -2 -11   4        3.51        4.52      0.69 o
  -1 -11   4        1.49        2.01      0.56 o
   0 -11   4        7.15        6.60      1.02 o
  -4 -10   4        1.33        1.98      0.35 o
  -3 -10   4        7.77        7.47      0.80 o
  -2 -10   4        2.70        3.41      0.47 o
  -1 -10   4        0.00        0.70      0.47 o
   0 -10   4       23.58       19.76      2.26 o
   1 -10   4        0.39        1.99      0.54 o
  -5  -9   4       11.40       12.64      2.00 o
  -4  -9   4        0.14        0.71      0.29 o
  -3  -9   4        0.00        0.94      0.53 o
  -2  -9   4        0.04        2.30      0.53 o
  -1  -9   4       25.41       27.97      2.23 o
   0  -9   4      144.64      150.91      7.26 o
   1  -9   4       28.56       29.68      2.71 o
   2  -9   4        6.55        6.35      0.99 o
  -5  -8   4        2.05        1.59      0.49 o
  -4  -8   4       19.04       14.52      1.97 o
  -3  -8   4       59.81       55.84      3.15 o
  -2  -8   4        8.33        7.21      0.89 o
  -1  -8   4        0.04        0.35      0.44 o
   0  -8   4       16.98       17.06      1.47 o
   1  -8   4       52.27       47.33      2.56 o
   2  -8   4        0.75        0.94      1.27 o
   3  -8   4        0.52        1.98      0.49 o
  -6  -7   4        5.81        6.67      1.11 o
  -5  -7   4       18.86       22.77      2.94 o
  -4  -7   4       68.90       67.09      4.92 o
  -3  -7   4       61.66       51.25      3.15 o
  -2  -7   4       14.78       13.70      1.25 o
  -1  -7   4       60.45       63.22      7.69 o
   0  -7   4      433.59      472.23      5.26 o
   1  -7   4      240.64      265.85      5.36 o
   2  -7   4      150.69      150.90      5.73 o
   3  -7   4        8.50       10.35      1.20 o
   4  -7   4       93.41      100.22      9.53 o
  -6  -6   4        2.15        2.80      0.82 o
  -5  -6   4       99.40      103.83      6.15 o
  -4  -6   4      156.14      145.96      4.00 o
  -3  -6   4       21.51       22.13      1.76 o
  -2  -6   4      205.91      217.12      2.38 o
  -1  -6   4       22.43       14.57      1.15 o
   0  -6   4      413.44      421.06      9.33 o
   1  -6   4        2.00        2.38      2.14 o
   2  -6   4        1.36        0.78      0.54 o
   3  -6   4        9.55       12.50      1.49 o
   4  -6   4        0.99        0.68      0.26 o
  -6  -5   4        5.40        3.79      0.87 o
  -5  -5   4        0.02        1.01      0.49 o
  -4  -5   4       10.05       10.14      0.86 o
  -3  -5   4        2.05        1.57      0.39 o
  -2  -5   4      137.28      139.87      2.27 o
  -1  -5   4       15.58       15.81      1.83 o
   0  -5   4        4.72        5.49      0.81 o
   1  -5   4      282.21      268.88     13.51 o
   2  -5   4       68.77       62.63      3.67 o
   3  -5   4        6.66        5.31      1.02 o
   4  -5   4        1.80        1.51      0.88 o
   5  -5   4        1.68        1.65      0.79 o
  -6  -4   4       21.84       26.70      2.87 o
  -5  -4   4       27.08       22.73      3.12 o
  -4  -4   4      116.85      116.85      1.61 o
  -3  -4   4      159.65      159.63      2.65 o
  -2  -4   4      145.20      136.31      2.16 o
  -1  -4   4       44.66       48.16      3.68 o
   0  -4   4       80.69       84.21      2.26 o
   1  -4   4      101.90      105.71      2.76 o
   2  -4   4        0.90        1.19      0.58 o
   3  -4   4       13.90       12.51      0.87 o
   4  -4   4        2.41        1.13      0.82 o
   5  -4   4        0.31        1.41      0.41 o
  -6  -3   4        5.30        2.89      0.57 o
  -5  -3   4       13.81       15.41      1.34 o
  -4  -3   4       17.05       15.75      1.29 o
  -3  -3   4        1.91        1.18      0.49 o
  -2  -3   4      180.18      209.58     10.86 o
  -1  -3   4        0.65        0.27      0.22 o
   0  -3   4       35.41       38.72      2.09 o
   1  -3   4       43.44       39.22      1.60 o
   2  -3   4       51.41       55.34      1.79 o
   3  -3   4        0.26        0.79      0.87 o
   4  -3   4       16.77       16.75      1.09 o
   5  -3   4        1.88        2.11      1.11 o
   6  -3   4       20.09       20.40      2.14 o
  -6  -2   4        5.55        4.31      0.61 o
  -5  -2   4        5.32        4.02      0.63 o
  -4  -2   4       44.29       45.27      2.57 o
  -3  -2   4       20.78       13.10      0.77 o
  -2  -2   4        0.33        0.44      0.20 o
   0  -2   4       14.61       12.70      1.06 o
   1  -2   4      241.94      250.70      2.64 o
   2  -2   4      130.23      132.06      2.24 o
   3  -2   4       18.04       21.03      1.20 o
   4  -2   4        6.11        4.12      0.37 o
   5  -2   4       21.40       17.07      1.36 o
   6  -2   4       19.51       23.60      2.39 o
  -6  -1   4        0.04        0.30      0.46 o
  -5  -1   4       30.13       23.76      1.70 o
  -4  -1   4       41.29       38.45      3.44 o
  -3  -1   4       75.57       65.42      1.80 o
  -2  -1   4        6.10        5.96      0.34 o
  -1  -1   4        3.58        3.73      0.82 o
   0  -1   4        3.07        2.32      0.34 o
   1  -1   4        0.00        1.74      0.65 o
   2  -1   4      267.00      287.70      4.31 o
   3  -1   4        0.55        0.41      0.30 o
   4  -1   4       63.67       67.72      1.04 o
   5  -1   4       35.61       33.30      2.96 o
   6  -1   4       11.56       13.55      1.63 o
  -6   0   4        0.95        3.01      0.82 o
  -5   0   4       15.72       11.91      0.94 o
  -4   0   4       15.56       21.92      2.06 o
  -3   0   4       11.95       15.77      1.29 o
  -2   0   4      242.89      249.84      1.99 o
  -1   0   4      214.42      214.64      5.56 o
   0   0   4      117.33      110.31      0.98 o
   1   0   4        1.10        2.19      0.39 o
   2   0   4       17.70       20.36      0.86 o
   3   0   4       19.43       15.75      1.17 o
   4   0   4       16.73       18.52      0.97 o
   5   0   4       33.08       31.42      1.07 o
   6   0   4       47.92       45.82      4.20 o
  -6   1   4        0.00        0.88      0.58 o
  -5   1   4        4.77        2.23      0.42 o
  -4   1   4        0.40        1.24      0.75 o
  -3   1   4       43.31       46.14      1.44 o
  -2   1   4       79.15       85.07      1.04 o
  -1   1   4      851.13      835.83      4.99 o
   0   1   4       74.48       71.05      1.28 o
   1   1   4        2.46        1.75      0.24 o
   2   1   4      530.87      591.63      3.29 o
   3   1   4      102.73      108.69      3.12 o
   4   1   4       45.29       43.17      2.06 o
   5   1   4       21.90       19.23      0.78 o
   6   1   4        6.92        5.20      0.69 o
  -6   2   4        8.15        9.27      1.29 o
  -5   2   4        0.12        0.10      0.29 o
  -4   2   4       95.77      108.75      2.80 o
  -3   2   4       38.05       39.53      2.57 o
  -2   2   4        5.65        5.95      0.45 o
  -1   2   4      581.57      608.03      5.79 o
   0   2   4      656.78      646.11      4.04 o
   1   2   4      536.67      527.61      4.05 o
   2   2   4      129.12      140.84      1.74 o
   3   2   4        0.93        0.54      0.16 o
   4   2   4       15.19       16.70      1.05 o
   5   2   4        2.62        1.44      0.98 o
   6   2   4       13.23       13.42      1.18 o
  -6   3   4        3.21        4.28      0.91 o
  -5   3   4        4.85        7.96      3.00 o
  -4   3   4       24.65       24.76      1.42 o
  -3   3   4       51.94       49.31      2.56 o
  -2   3   4        2.22        3.78      0.43 o
  -1   3   4       12.03        9.85      0.63 o
   0   3   4        8.19        7.99      0.51 o
   1   3   4      236.78      238.57      2.44 o
   2   3   4      956.15     1003.94     16.44 o
   3   3   4        4.40        5.86      0.64 o
   4   3   4        3.99        3.14      0.64 o
   5   3   4      134.35      146.97      4.08 o
   6   3   4        7.65        6.60      1.06 o
  -5   4   4        0.32        0.65      0.75 o
  -4   4   4        9.87        7.37      1.05 o
  -3   4   4       44.43       42.15      2.03 o
  -2   4   4      120.52      120.59      2.11 o
  -1   4   4      347.06      349.36      6.36 o
   0   4   4       63.98       63.93      1.55 o
   1   4   4      545.01      535.01      5.45 o
   2   4   4      378.62      374.37     16.33 o
   3   4   4       69.18       68.42      2.01 o
   4   4   4      284.18      310.08      5.54 o
   5   4   4        9.11       10.32      2.09 o
   6   4   4       35.11       36.20      2.72 o
  -5   5   4       32.65       42.27      2.81 o
  -4   5   4       76.33       73.13      3.28 o
  -3   5   4      313.70      325.85      2.95 o
  -2   5   4      113.71      120.77      3.08 o
  -1   5   4      148.39      152.86      3.16 o
   0   5   4       75.80       68.33      1.72 o
   1   5   4      674.03      671.50     16.96 o
   2   5   4      547.58      566.36     14.47 o
   3   5   4      266.69      272.05      5.33 o
   4   5   4       14.60       14.05      1.53 o
   5   5   4        5.48        4.40      0.71 o
   6   5   4       17.27       17.11      1.55 o
  -5   6   4       13.92       11.01      1.07 o
  -4   6   4       12.96       12.16      1.31 o
  -3   6   4      138.47      139.12      5.85 o
  -2   6   4       98.20       99.22      2.83 o
  -1   6   4        0.40        1.01      0.37 o
   0   6   4      374.02      414.84      7.55 o
   1   6   4        3.08        3.03      0.58 o
   2   6   4        1.52        2.46      1.02 o
   3   6   4       92.43       88.67      2.31 o
   4   6   4      113.57      113.16      7.29 o
   5   6   4       48.96       50.00      2.70 o
   6   6   4        7.74        8.25      0.89 o
  -4   7   4       44.67       45.73      3.03 o
  -3   7   4       44.99       45.94      2.43 o
  -2   7   4       98.68       98.52      1.38 o
  -1   7   4       49.43       51.12      2.90 o
   0   7   4        9.20        9.09      1.02 o
   1   7   4       30.62       31.85      1.14 o
   2   7   4       95.39       96.66      3.93 o
   3   7   4      238.37      247.61      4.04 o
   4   7   4        1.40        1.49      0.72 o
   5   7   4        1.40        1.31      1.09 o
   6   7   4        4.57        5.53      0.89 o
  -4   8   4       13.22       14.83      1.31 o
  -3   8   4      119.89      128.98      3.45 o
  -2   8   4       22.04       20.68      1.19 o
  -1   8   4       29.51       26.69      3.21 o
   0   8   4       35.16       36.05      3.33 o
   1   8   4        7.55        7.14      1.04 o
   2   8   4       16.18       16.10      1.24 o
   3   8   4       16.22       13.99      2.54 o
   4   8   4       24.59       21.75      1.68 o
   5   8   4        3.93        6.02      1.39 o
   6   8   4        0.44        0.55      0.47 o
  -3   9   4        1.05        1.66      1.87 o
  -2   9   4        8.99        8.51      0.80 o
  -1   9   4       10.78       11.41      0.81 o
   0   9   4        0.06        0.51      0.32 o
   1   9   4       12.38       10.68      0.72 o
   2   9   4        5.25        4.19      0.61 o
   3   9   4       15.07       12.80      0.68 o
   4   9   4        0.35        1.45      0.84 o
   5   9   4        3.66        2.67      0.85 o
  -2  10   4        2.60        1.36      0.71 o
  -1  10   4        6.51        5.70      0.73 o
   0  10   4        1.69        1.04      0.38 o
   1  10   4        0.27        0.41      0.77 o
   2  10   4       13.41       10.40      2.23 o
   3  10   4      151.52      166.54      7.78 o
   4  10   4       19.10       19.08      2.09 o
   5  10   4        6.19        7.17      1.23 o
  -1  11   4       40.35       38.75      2.24 o
   0  11   4        4.28        3.50      0.50 o
   1  11   4       13.15       10.44      2.50 o
   2  11   4       93.84       96.81      4.34 o
   3  11   4        0.69        1.60      0.44 o
   4  11   4        0.51        0.61      0.54 o
   0  12   4        5.05        3.68      0.96 o
   1  12   4        3.09        2.38      0.59 o
   2  12   4       28.87       30.06      3.65 o
   3  12   4       37.78       43.10      4.72 o
  -4 -10   5        9.53        9.62      1.66 o
  -3 -10   5       15.78       19.66      4.10 o
  -2 -10   5        4.58        6.86      0.81 o
  -1 -10   5        4.47        2.82      0.58 o
   0 -10   5       14.81       15.09      1.36 o
   1 -10   5        7.82        8.89      0.99 o
  -4  -9   5        7.35        5.91      1.04 o
  -3  -9   5       40.06       41.98      3.85 o
  -2  -9   5        0.10        0.15      0.44 o
  -1  -9   5       54.79       53.88      3.42 o
   0  -9   5       11.83       10.56      1.88 o
   1  -9   5       19.64       20.34      1.25 o
   2  -9   5        0.63        1.39      1.11 o
  -5  -8   5       20.27       21.98      2.92 o
  -4  -8   5        6.48        5.50      0.69 o
  -3  -8   5        9.77        9.44      0.86 o
  -2  -8   5       65.73       85.54     13.22 o
  -1  -8   5       20.11       19.16      1.83 o
   0  -8   5        6.12        6.88      0.76 o
   1  -8   5        1.37        1.79      1.24 o
   2  -8   5        1.77        4.49      0.78 o
   3  -8   5        1.09        1.31      1.19 o
  -5  -7   5       15.31       13.94      1.97 o
  -4  -7   5        5.27        3.34      0.89 o
  -3  -7   5       12.90        9.30      0.84 o
  -2  -7   5       39.09       41.03      4.57 o
  -1  -7   5       92.30       87.39      5.72 o
   0  -7   5      596.07      653.69     11.23 o
   1  -7   5        2.84        2.65      1.06 o
   2  -7   5        9.63       11.10      1.28 o
   3  -7   5        4.15        4.25      0.70 o
  -6  -6   5        0.00        3.17      0.81 o
  -5  -6   5        0.03        1.12      0.64 o
  -4  -6   5       10.39       10.67      1.21 o
  -3  -6   5       44.36       28.70      7.18 o
  -2  -6   5        0.18        0.43      0.31 o
  -1  -6   5      274.32      274.67      4.94 o
   0  -6   5       11.93       11.13      1.68 o
   1  -6   5      104.33      105.26      2.96 o
   2  -6   5        1.64        1.75      0.61 o
   3  -6   5       92.83       88.98      2.92 o
   4  -6   5       42.79       36.28      2.66 o
  -6  -5   5        0.01        1.20      0.28 o
  -5  -5   5       14.43       17.11      5.61 o
  -4  -5   5        0.00        0.18      0.17 o
  -3  -5   5       72.59       68.59      3.96 o
  -2  -5   5      194.55      193.72      3.58 o
  -1  -5   5        0.60        1.24      0.33 o
   0  -5   5      693.81      679.91     19.59 o
   1  -5   5       92.30       88.99      2.37 o
   2  -5   5       99.01       95.75      2.03 o
   3  -5   5       18.74       16.14      0.66 o
   4  -5   5      239.08      259.86      3.07 o
   5  -5   5       46.10       42.83      3.74 o
  -6  -4   5       17.58       14.76      1.50 o
  -5  -4   5       10.13        9.95      0.86 o
  -4  -4   5      337.91      375.73      5.94 o
  -3  -4   5       94.95       86.93      1.60 o
  -2  -4   5      371.68      396.15      6.07 o
  -1  -4   5      150.08      144.66      4.36 o
   0  -4   5      280.14      297.85      5.62 o
   1  -4   5      136.00      151.19      3.45 o
   2  -4   5        6.13        5.39      0.94 o
   3  -4   5      306.03      328.80      3.10 o
   4  -4   5      140.90      144.43      5.60 o
   5  -4   5        0.03        1.61      1.07 o
  -6  -3   5        1.32        2.29      0.52 o
  -5  -3   5       61.94       51.45      4.19 o
  -4  -3   5      389.54      412.42      5.17 o
  -3  -3   5       39.36       34.90      1.09 o
  -2  -3   5      127.91      131.29      3.09 o
  -1  -3   5      159.09      176.81      3.39 o
   0  -3   5     1091.67     1214.44     29.33 o
   1  -3   5        1.76        2.06      0.38 o
   2  -3   5       12.05       13.90      1.10 o
   3  -3   5        0.92        0.96      0.32 o
   4  -3   5        7.99        8.84      1.45 o
   5  -3   5        0.39        0.95      0.37 o
  -6  -2   5       93.07       84.92      3.27 o
  -5  -2   5       50.52       51.32      2.71 o
  -4  -2   5        2.16        3.28      1.04 o
  -3  -2   5      154.18      141.68      3.12 o
  -2  -2   5       93.79       79.40      2.74 o
  -1  -2   5      376.70      433.66      4.20 o
   0  -2   5       96.45      120.68      2.11 o
   1  -2   5       36.21       35.38      4.97 o
   2  -2   5      118.37      132.56      2.42 o
   3  -2   5       63.67       66.82      1.31 o
   4  -2   5        6.95        5.45      0.48 o
   5  -2   5      101.65      110.63      4.04 o
   6  -2   5        1.05        0.57      0.24 o
  -6  -1   5        3.18        2.64      0.95 o
  -5  -1   5        9.81        8.62      0.74 o
  -4  -1   5        0.01        0.61      0.25 o
  -3  -1   5      107.25       91.31      6.44 o
  -2  -1   5        4.10        4.19      0.45 o
  -1  -1   5      101.46      101.23      1.30 o
   0  -1   5     1092.54     1130.49      6.94 o
   1  -1   5        1.56        3.83      0.37 o
   2  -1   5        4.92        5.57      0.43 o
   3  -1   5       54.09       58.00      1.56 o
   4  -1   5       10.14        8.21      0.69 o
   5  -1   5       32.68       29.37      2.06 o
   6  -1   5       11.91        9.79      2.63 o
  -6   0   5        3.03        1.64      0.69 o
  -5   0   5       22.30       17.01      1.25 o
  -4   0   5        2.23        1.76      0.35 o
  -3   0   5       18.89       17.16      1.18 o
  -2   0   5        0.53       -0.10      0.41 o
  -1   0   5       12.93       16.24      2.08 o
   0   0   5      322.28      333.43      1.88 o
   1   0   5       69.63       67.23      4.94 o
   2   0   5      704.51      754.66     10.97 o
   3   0   5       72.78       69.13      2.97 o
   4   0   5        3.18        2.57      0.39 o
   5   0   5      194.22      198.12      5.74 o
   6   0   5       82.18       81.56      9.41 o
  -6   1   5        4.90        3.28      0.54 o
  -5   1   5       29.19       24.14      2.03 o
  -4   1   5      144.19      140.48      2.76 o
  -3   1   5      100.27      102.29      2.16 o
  -2   1   5      148.45      152.01      2.85 o
  -1   1   5      225.27      236.41      2.16 o
   0   1   5       21.08       18.91      1.58 o
   1   1   5        0.68        0.71      0.22 o
   2   1   5       79.03       72.84      2.17 o
   3   1   5        3.40        5.16      0.87 o
   4   1   5       39.40       40.62      1.97 o
   5   1   5       56.13       55.16      3.26 o
   6   1   5       81.32       81.49      3.49 o
  -6   2   5       21.29       24.19      3.70 o
  -5   2   5      101.91      107.81      4.59 o
  -4   2   5        5.08        3.89      0.61 o
  -3   2   5        7.73        8.13      1.19 o
  -2   2   5      622.68      679.19     14.57 o
  -1   2   5       88.31       94.11      2.84 o
   0   2   5      465.85      452.93      3.06 o
   1   2   5      208.67      216.55      1.94 o
   2   2   5      537.02      566.51      8.31 o
   3   2   5       31.40       33.42      1.28 o
   4   2   5        5.51        5.18      0.69 o
   5   2   5       38.42       38.65      1.46 o
   6   2   5        2.75        1.86      1.39 o
  -6   3   5       24.30       27.42      3.30 o
  -5   3   5       19.53       19.71      2.20 o
  -4   3   5        7.01        6.69      0.71 o
  -3   3   5       67.53       61.79      3.45 o
  -2   3   5       24.41       21.14      1.29 o
  -1   3   5      333.36      336.83      6.15 o
   0   3   5       15.28       15.05      1.24 o
   1   3   5      675.25      710.38      4.82 o
   2   3   5     1400.20     1534.44     98.42 o
   3   3   5        0.02        1.50      0.45 o
   4   3   5       75.37       78.36      1.76 o
   5   3   5        1.80        1.44      1.35 o
   6   3   5        5.17        3.45      0.77 o
  -5   4   5      105.22      117.23      5.12 o
  -4   4   5       16.89       13.40      1.32 o
  -3   4   5        7.92        9.66      1.65 o
  -2   4   5       91.64       83.07      1.50 o
  -1   4   5        0.91        0.78      0.39 o
   0   4   5       79.83       72.25      1.82 o
   1   4   5      552.06      620.03     15.72 o
   2   4   5      601.73      598.38     24.99 o
   3   4   5        9.37        9.96      0.79 o
   4   4   5       15.11       14.33      1.17 o
   5   4   5       31.97       28.25      1.99 o
   6   4   5        4.07        3.00      0.70 o
  -5   5   5        8.90       11.62      1.57 o
  -4   5   5        0.29        0.90      0.91 o
  -3   5   5       65.34       67.97      1.49 o
  -2   5   5        6.82        5.51      0.73 o
  -1   5   5       31.26       34.92      1.23 o
   0   5   5        0.09        0.59      0.34 o
   1   5   5       15.10       12.96      1.37 o
   2   5   5      285.70      316.95      6.04 o
   3   5   5       65.94       65.31      2.91 o
   4   5   5       30.18       28.34      2.60 o
   5   5   5        0.38        1.43      0.44 o
   6   5   5       20.59       22.23      3.33 o
  -5   6   5       23.87       23.67      5.06 o
  -4   6   5       15.38       15.78      1.38 o
  -3   6   5       66.43       64.99      2.00 o
  -2   6   5      986.65     1013.90     23.72 o
  -1   6   5        5.70        6.52      0.53 o
   0   6   5       13.55       10.90      0.69 o
   1   6   5       57.13       49.45      1.59 o
   2   6   5       10.49        7.18      0.92 o
   3   6   5       35.34       33.66      2.00 o
   4   6   5       46.80       52.63      2.62 o
   5   6   5        5.05        6.97      0.79 o
   6   6   5        4.68        5.03      1.04 o
  -4   7   5        0.01        0.72      0.36 o
  -3   7   5       83.00       71.82      4.84 o
  -2   7   5        0.00        0.61      0.46 o
  -1   7   5       87.88       93.08      3.06 o
   0   7   5       19.65       21.29      1.31 o
   1   7   5        0.13        0.30      0.96 o
   2   7   5        4.22        4.88      1.41 o
   3   7   5      366.40      413.31      6.47 o
   4   7   5       21.93       22.59      1.56 o
   5   7   5        7.38        7.13      1.61 o
   6   7   5       19.36       20.31      1.65 o
  -4   8   5       16.11       12.69      1.12 o
  -3   8   5       22.32       26.61      1.43 o
  -2   8   5      293.43      286.17     12.47 o
  -1   8   5        4.87        4.77      0.92 o
   0   8   5       97.67      108.19      5.81 o
   1   8   5        2.32        2.73      0.50 o
   2   8   5      184.71      207.11      7.25 o
   3   8   5        0.01        0.20      0.70 o
   4   8   5      100.37      100.18      5.43 o
   5   8   5       25.17       27.89      1.55 o
   6   8   5        8.00        8.96      1.49 o
  -3   9   5       24.06       18.57      1.77 o
  -2   9   5       12.41       13.02      1.23 o
  -1   9   5        8.37        7.87      1.42 o
   0   9   5        6.13        5.10      0.73 o
   1   9   5       62.37       63.74      4.53 o
   2   9   5        1.50        1.03      0.30 o
   3   9   5      253.77      256.94      8.99 o
   4   9   5        1.23        1.03      0.78 o
   5   9   5        6.26        3.29      0.99 o
  -2  10   5        4.51        3.13      0.85 o
  -1  10   5       65.18       61.98      4.35 o
   0  10   5       25.48       22.63      1.85 o
   1  10   5        1.30        1.41      0.50 o
   2  10   5       82.21       77.83      5.40 o
   3  10   5        8.35        9.55      1.15 o
   4  10   5        1.66        0.90      0.65 o
   5  10   5        1.46        0.43      0.62 o
  -1  11   5       12.47        9.06      0.93 o
   0  11   5       41.52       36.46      3.62 o
   1  11   5       16.57       17.84      1.17 o
   2  11   5        0.03        0.73      0.48 o
   3  11   5       41.00       40.86      3.39 o
   4  11   5       12.24       12.83      2.01 o
   1  12   5        0.62       -0.14      0.43 o
   2  12   5       10.50        7.53      1.13 o
   3  12   5        0.52        1.09      0.56 o
  -3 -10   6       13.09       13.00      1.82 o
  -2 -10   6       11.65       10.25      1.16 o
  -1 -10   6       21.06       21.34      1.63 o
   0 -10   6        0.01        0.49      0.45 o
  -4  -9   6       14.41       18.64      2.46 o
  -3  -9   6        4.84        4.01      1.24 o
  -2  -9   6        7.12        9.17      1.10 o
  -1  -9   6       10.63        9.81      1.32 o
   0  -9   6        2.63        1.51      0.45 o
   1  -9   6        4.17        3.72      1.00 o
   2  -9   6       75.87       91.92      7.28 o
  -5  -8   6       16.80       26.52      3.49 o
  -4  -8   6       10.89        9.96      0.90 o
  -3  -8   6        6.94        8.59      0.69 o
  -2  -8   6       64.42       58.30      5.07 o
  -1  -8   6       36.75       35.41      1.88 o
   0  -8   6       29.48       27.79      2.54 o
   1  -8   6       41.69       43.83      2.09 o
   2  -8   6       18.50       19.07      2.39 o
  -5  -7   6       27.09       31.14      4.35 o
  -4  -7   6       36.72       41.50      2.57 o
  -3  -7   6        8.81        8.52      0.68 o
  -2  -7   6      163.14      136.23     14.23 o
  -1  -7   6        0.04        0.37      0.35 o
   0  -7   6       31.47       29.34      3.45 o
   1  -7   6       51.10       54.87      3.04 o
   2  -7   6        5.83        6.78      1.06 o
   3  -7   6        1.63        2.42      0.66 o
  -5  -6   6       20.12       19.91      4.43 o
  -4  -6   6       24.52       19.33      3.10 o
  -3  -6   6      148.06      135.53      7.93 o
  -2  -6   6      145.47      148.40      4.24 o
  -1  -6   6       38.34       35.19      3.37 o
   0  -6   6      119.82      115.20      2.78 o
   1  -6   6       45.50       40.55      2.20 o
   2  -6   6        2.14        2.59      0.75 o
   3  -6   6        1.87        0.83      0.70 o
   4  -6   6       13.98       17.79      2.41 o
  -6  -5   6        0.31        0.20      0.31 o
  -5  -5   6       12.69       12.25      1.23 o
  -4  -5   6        0.08        0.26      0.13 o
  -3  -5   6       49.57       48.80      2.39 o
  -2  -5   6       90.95       80.99      1.33 o
  -1  -5   6       89.20       91.39      2.07 o
   0  -5   6       20.33       18.40      2.53 o
   1  -5   6       47.63       47.01      3.17 o
   2  -5   6       39.93       41.86      2.44 o
   3  -5   6        2.86        2.31      0.42 o
   4  -5   6       26.52       27.19      1.71 o
  -6  -4   6       10.99        7.73      1.23 o
  -5  -4   6        4.51        3.99      0.75 o
  -4  -4   6      230.06      237.07      3.12 o
  -3  -4   6        1.96        2.42      0.46 o
  -2  -4   6       62.48       48.12      2.22 o
  -1  -4   6        0.86        0.90      0.57 o
   0  -4   6      142.27      139.68      3.70 o
   1  -4   6        8.74       10.68      1.49 o
   2  -4   6        3.32        3.13      0.75 o
   3  -4   6       28.24       24.16      1.22 o
   4  -4   6       84.95      101.48      2.25 o
   5  -4   6        4.77        3.89      0.98 o
  -6  -3   6        1.38        2.48      0.55 o
  -5  -3   6        1.51        2.86      1.01 o
  -4  -3   6       58.51       56.14      2.75 o
  -3  -3   6      439.23      464.14      3.92 o
  -2  -3   6       42.33       39.44      2.80 o
  -1  -3   6      303.25      317.62      5.88 o
   0  -3   6        5.53        4.44      1.19 o
   1  -3   6        0.83        0.77      0.40 o
   2  -3   6       55.96       54.50      2.36 o
   3  -3   6       44.75       46.68      1.87 o
   4  -3   6        0.63        0.75      0.26 o
   5  -3   6        8.39        5.23      1.01 o
  -6  -2   6        1.44        0.41      0.44 o
  -5  -2   6        7.20        6.46      0.78 o
  -4  -2   6      331.93      354.98      6.31 o
  -2  -2   6       33.35       30.20      1.15 o
  -1  -2   6       37.37       42.19      2.25 o
   0  -2   6      148.65      168.27      3.28 o
   1  -2   6      100.58      104.83      4.29 o
   2  -2   6       44.29       41.61      1.15 o
   3  -2   6      112.01      116.94      1.35 o
   4  -2   6      126.47      130.23      4.61 o
   5  -2   6       57.24       56.71      1.67 o
  -6  -1   6        1.87        1.88      0.45 o
  -5  -1   6        0.00        0.22      0.34 o
  -4  -1   6       10.67        5.96      1.01 o
  -3  -1   6       42.14       36.71      1.16 o
  -2  -1   6       31.20       24.22      2.58 o
  -1  -1   6      236.68      245.49      4.50 o
   0  -1   6     1739.26     1859.96     11.22 o
   1  -1   6       84.56       86.37      7.99 o
   2  -1   6       86.28       88.98      1.97 o
   3  -1   6        5.40        7.30      0.91 o
   4  -1   6        7.57        4.79      0.48 o
   5  -1   6        0.87        0.71      0.27 o
   6  -1   6        1.31        1.45      0.43 o
  -6   0   6        2.02        1.10      0.42 o
  -5   0   6       30.54       23.23      1.75 o
  -4   0   6      116.20      103.85      1.94 o
  -3   0   6       14.73       14.15      1.60 o
  -2   0   6      145.73      133.77      2.80 o
  -1   0   6      388.43      426.75      6.15 o
   0   0   6        1.03        1.13      0.24 o
   1   0   6       25.71       22.34      1.33 o
   2   0   6       28.59       26.01      0.88 o
   3   0   6       52.37       54.75      1.52 o
   4   0   6        6.83        5.75      0.52 o
   5   0   6       31.40       28.97      1.30 o
   6   0   6        6.19        3.93      0.72 o
  -6   1   6        6.99        7.23      1.07 o
  -5   1   6       14.36        9.17      2.34 o
  -4   1   6        0.05        0.62      0.16 o
  -3   1   6        0.26        0.23      0.21 o
  -2   1   6      197.47      207.30      5.64 o
  -1   1   6       16.32       16.68      1.33 o
   0   1   6      173.08      189.59      2.29 o
   1   1   6      346.07      348.42      2.39 o
   2   1   6       21.70       18.54      1.08 o
   3   1   6       21.59       20.52      0.85 o
   4   1   6        0.13        1.26      0.33 o
   5   1   6       15.87       16.84      0.97 o
   6   1   6       18.04       18.67      1.33 o
  -6   2   6        0.33        2.74      0.76 o
  -5   2   6        2.89        2.80      0.46 o
  -4   2   6       28.57       19.03      3.00 o
  -3   2   6        0.06        0.62      0.35 o
  -2   2   6        8.71        8.17      0.53 o
  -1   2   6      174.79      188.08      3.49 o
   0   2   6      165.37      170.16      2.30 o
   1   2   6       53.47       56.00      1.46 o
   2   2   6       55.08       57.87      1.64 o
   3   2   6       77.81       78.34      2.35 o
   4   2   6       39.51       36.21      1.88 o
   5   2   6       20.66       15.63      1.06 o
   6   2   6        9.63        9.80      0.90 o
  -5   3   6       23.05       20.08      2.61 o
  -4   3   6        0.71        0.69      0.73 o
  -3   3   6       57.60       69.90      2.23 o
  -2   3   6      266.55      290.99      6.34 o
  -1   3   6        1.26        1.65      0.30 o
   0   3   6        7.76        4.65      0.64 o
   1   3   6       40.46       37.68      1.20 o
   2   3   6     1110.36     1184.89     22.57 o
   3   3   6        3.56        1.57      1.00 o
   4   3   6       41.91       46.87      3.10 o
   5   3   6       11.63       11.99      1.24 o
   6   3   6       22.37       22.91      1.07 o
  -5   4   6       43.96       51.50      1.65 o
  -4   4   6       29.84       31.57      1.25 o
  -3   4   6        1.50        1.13      0.27 o
  -2   4   6       44.04       39.34      1.10 o
  -1   4   6       41.40       36.28      1.15 o
   0   4   6     1012.17     1020.31     37.06 o
   1   4   6      660.55      692.19     17.58 o
   2   4   6      335.07      346.99      6.65 o
   3   4   6        7.41        7.00      0.79 o
   4   4   6        0.73        0.21      0.47 o
   5   4   6       28.68       33.15      1.92 o
   6   4   6       17.07       15.51      1.22 o
  -5   5   6       31.14       29.35      1.96 o
  -4   5   6       29.47       29.67      1.70 o
  -3   5   6       41.69       38.76      3.33 o
  -2   5   6      335.92      347.77      2.79 o
  -1   5   6       16.61       17.35      0.88 o
   0   5   6        1.34        1.09      0.52 o
   1   5   6       10.38       10.87      1.33 o
   2   5   6       10.49       10.33      0.82 o
   3   5   6      117.72      114.31      2.36 o
   4   5   6        0.32        0.92      0.40 o
   5   5   6       25.17       22.20      1.46 o
   6   5   6        0.00        0.22      0.42 o
  -4   6   6        8.87       10.41      0.99 o
  -3   6   6       64.46       66.34      2.30 o
  -2   6   6       42.97       42.61      1.63 o
  -1   6   6       41.20       41.50      2.31 o
   0   6   6      204.37      216.56      5.56 o
   1   6   6       41.70       42.08      1.45 o
   2   6   6        0.15        1.73      0.78 o
   3   6   6        5.86        4.50      0.88 o
   4   6   6        1.30        1.90      0.52 o
   5   6   6        1.98        1.62      0.45 o
   6   6   6        8.97       11.75      1.18 o
  -4   7   6       22.23       22.69      2.63 o
  -3   7   6        0.71        1.51      0.33 o
  -2   7   6      139.46      149.31      3.36 o
  -1   7   6        3.22        4.10      1.62 o
   0   7   6       14.28       14.27      1.05 o
   1   7   6      139.57      162.67      7.41 o
   2   7   6       20.23       19.18      1.82 o
   3   7   6       33.67       31.22      2.07 o
   4   7   6       43.30       46.45      2.43 o
   5   7   6        4.22        4.40      0.84 o
   6   7   6        4.54        4.53      0.93 o
  -3   8   6       77.76       76.56      3.61 o
  -2   8   6       64.76       64.52      2.15 o
  -1   8   6        0.14        0.55      0.86 o
   0   8   6        0.11        0.39      0.37 o
   1   8   6        3.10        2.58      1.37 o
   2   8   6        9.23        7.69      0.74 o
   3   8   6       60.66       65.57      3.07 o
   4   8   6       49.96       51.32      3.17 o
   5   8   6        8.98       10.47      1.42 o
   6   8   6       23.30       24.69      2.50 o
  -3   9   6        0.02        0.59      0.43 o
  -2   9   6       11.93        8.73      1.23 o
  -1   9   6       13.71       11.91      2.01 o
   0   9   6        1.24        2.14      0.65 o
   1   9   6       65.11       63.95      1.95 o
   2   9   6       64.99       70.51      2.37 o
   3   9   6        1.91        0.93      0.67 o
   4   9   6        0.65        3.19      1.33 o
   5   9   6        9.91        9.41      1.50 o
  -2  10   6        2.50        3.93      0.78 o
  -1  10   6        0.16        1.24      0.29 o
   0  10   6        0.34        0.64      0.29 o
   1  10   6        8.53        7.01      0.97 o
   2  10   6        7.86        8.18      0.65 o
   3  10   6       33.79       30.11      1.14 o
   4  10   6        0.23        1.11      0.72 o
   5  10   6        6.19        8.40      1.58 o
  -1  11   6        1.56        1.15      0.36 o
   0  11   6       10.43        9.69      0.86 o
   1  11   6       55.74       54.41      6.92 o
   2  11   6       61.34       68.51      5.00 o
   3  11   6       14.14       10.49      1.43 o
   4  11   6       11.66        9.98      1.46 o
   1  12   6        0.67        0.33      0.29 o
   2  12   6       22.28       19.55      1.88 o
  -2 -10   7       19.19       19.78      1.57 o
  -1 -10   7       26.79       31.55      3.26 o
  -4  -9   7        0.02        0.50      0.35 o
  -3  -9   7        6.11        5.76      1.22 o
  -2  -9   7        4.95        4.37      0.81 o
  -1  -9   7        0.55        2.93      0.67 o
   0  -9   7        6.78        8.54      0.97 o
   1  -9   7        2.35        2.71      0.94 o
  -4  -8   7       10.36       12.47      1.61 o
  -3  -8   7        2.92        4.24      0.86 o
  -2  -8   7       30.15       31.97      1.42 o
  -1  -8   7        1.43        1.53      0.59 o
   0  -8   7        8.14        7.11      2.13 o
   1  -8   7        2.03        2.21      0.67 o
   2  -8   7        1.78        3.92      0.80 o
  -4  -7   7        0.57        0.61      0.31 o
  -3  -7   7       11.19        8.42      0.71 o
  -2  -7   7        1.01        1.04      0.28 o
  -1  -7   7       84.88       87.01      3.89 o
   0  -7   7        0.28       -0.13      0.43 o
   1  -7   7       76.10       74.43      2.59 o
   2  -7   7       14.14       14.47      1.37 o
   3  -7   7        0.27        1.02      0.60 o
  -4  -6   7       24.23       20.48      2.69 o
  -3  -6   7       11.86        8.35      3.04 o
  -2  -6   7       21.32       11.36      1.07 o
  -1  -6   7       75.44       74.81      2.07 o
   0  -6   7        6.03        5.30      0.84 o
   1  -6   7        0.58        2.31      0.65 o
   2  -6   7       40.59       39.26      2.65 o
   3  -6   7        5.80        4.78      0.81 o
   4  -6   7       27.85       28.37      1.87 o
  -6  -5   7       22.21       16.87      3.03 o
  -5  -5   7        2.66        0.98      0.30 o
  -4  -5   7       39.27       35.52      1.90 o
  -3  -5   7       27.39       21.18      3.11 o
  -2  -5   7      291.86      302.95      3.51 o
  -1  -5   7       33.60       33.34      3.69 o
   0  -5   7        2.80        1.36      0.52 o
   2  -5   7      153.94      166.41      4.76 o
   3  -5   7      132.55      143.45      2.21 o
   4  -5   7       28.29       24.88      2.50 o
  -6  -4   7       16.25       16.01      2.06 o
  -5  -4   7       24.13       19.79      2.18 o
  -4  -4   7       88.80       87.07      2.86 o
  -3  -4   7      656.17      720.22     14.44 o
  -2  -4   7       35.89       36.07      1.80 o
  -1  -4   7        2.63        1.46      1.06 o
   0  -4   7       55.57       63.77      2.09 o
   1  -4   7      333.58      367.24     11.80 o
   2  -4   7       13.55       11.99      1.42 o
   3  -4   7       44.89       43.72      1.51 o
   4  -4   7        9.73        9.39      1.15 o
   5  -4   7       48.57       45.72      2.84 o
  -6  -3   7        0.19        1.16      0.52 o
  -5  -3   7        0.51        0.86      0.55 o
  -4  -3   7        1.37        1.25      0.27 o
  -3  -3   7      139.39      137.89      7.27 o
  -2  -3   7      168.26      167.57      2.67 o
  -1  -3   7      161.78      174.73      3.51 o
   0  -3   7        5.74        4.03      0.42 o
   1  -3   7       26.09       20.62      1.42 o
   2  -3   7      239.68      251.26      4.10 o
   3  -3   7      101.19      103.40      2.64 o
   4  -3   7      144.72      161.33      3.22 o
   5  -3   7        1.29        1.51      0.44 o
  -6  -2   7       37.17       42.45      4.28 o
  -5  -2   7       17.03       17.90      1.70 o
  -4  -2   7        1.55        1.96      0.73 o
  -3  -2   7       38.66       35.19      1.58 o
  -2  -2   7      158.67      153.40      2.59 o
  -1  -2   7      137.48      149.89      3.58 o
   0  -2   7       23.70       22.00      1.31 o
   1  -2   7        2.14        2.09      0.36 o
   2  -2   7        1.22        1.91      0.64 o
   3  -2   7       98.53      100.27      2.15 o
   4  -2   7       16.66       16.86      1.47 o
   5  -2   7        7.43        7.57      0.82 o
  -6  -1   7        7.99       11.84      1.69 o
  -5  -1   7        6.11        7.51      1.54 o
  -4  -1   7        8.53        9.81      1.33 o
  -3  -1   7        4.69        3.70      0.99 o
  -2  -1   7        0.17        0.68      0.30 o
  -1  -1   7       57.37       58.16      1.50 o
   0  -1   7       88.49      100.04      2.47 o
   1  -1   7       31.63       37.11      1.95 o
   2  -1   7      121.73      108.79      2.12 o
   3  -1   7       13.91       14.36      0.92 o
   4  -1   7       35.45       37.05      1.08 o
   5  -1   7        5.67        4.38      0.47 o
   6  -1   7        7.78        4.98      0.80 o
  -6   0   7        1.07        1.67      0.97 o
  -5   0   7       30.52       32.68      3.20 o
  -4   0   7       11.98       10.86      1.48 o
  -3   0   7        8.44        7.26      1.57 o
  -2   0   7      228.12      227.55      4.35 o
  -1   0   7       85.38       78.64      1.89 o
   0   0   7       48.66       54.00      1.68 o
   1   0   7       18.45       17.14      1.20 o
   2   0   7       35.47       28.26      0.98 o
   3   0   7      111.79      119.99      1.94 o
   4   0   7        2.27        1.99      0.47 o
   5   0   7        6.52        5.47      0.57 o
   6   0   7       80.61       65.94     10.64 o
  -6   1   7        1.59        2.99      0.94 o
  -5   1   7        0.46        2.69      1.01 o
  -4   1   7       17.81        8.39      1.91 o
  -3   1   7       12.22       10.77      2.23 o
  -2   1   7       47.14       47.03      2.26 o
  -1   1   7      164.88      192.92      3.62 o
   0   1   7        2.78        2.97      0.31 o
   1   1   7       96.88      108.88      2.63 o
   2   1   7        1.47        1.32      0.27 o
   3   1   7      184.63      191.98      3.45 o
   4   1   7        0.76        0.45      0.17 o
   5   1   7       54.74       50.21      1.46 o
   6   1   7       35.51       32.99      2.07 o
  -6   2   7        0.03        1.76      0.75 o
  -5   2   7        7.96        2.94      0.67 o
  -4   2   7       18.77       13.03      2.27 o
  -3   2   7        1.02        1.37      1.10 o
  -2   2   7      114.65      111.66      2.20 o
  -1   2   7      137.39      132.03      3.18 o
   0   2   7       18.55       18.00      1.10 o
   1   2   7        3.27        4.76      0.46 o
   2   2   7       26.67       24.09      1.65 o
   3   2   7        2.56        3.12      0.35 o
   4   2   7       83.24       76.33      1.76 o
   5   2   7        8.25        6.52      0.82 o
   6   2   7      111.32      110.77      6.37 o
  -5   3   7        0.00        0.41      0.42 o
  -4   3   7       43.20       37.40      4.54 o
  -3   3   7        0.00        1.23      0.31 o
  -2   3   7       30.22       25.50      0.95 o
  -1   3   7        1.00        1.57      0.45 o
   0   3   7      111.29      107.20      3.73 o
   1   3   7       27.41       26.75      1.96 o
   2   3   7        5.28        6.36      1.44 o
   3   3   7       11.54       13.61      1.03 o
   4   3   7        1.33        0.82      0.41 o
   5   3   7        4.57        2.77      0.71 o
   6   3   7       18.50       17.45      1.82 o
  -5   4   7        3.43        3.80      1.00 o
  -4   4   7        0.00        0.52      0.33 o
  -3   4   7        0.30        1.09      0.27 o
  -2   4   7        5.59        5.23      0.66 o
  -1   4   7       17.33       16.58      0.84 o
   0   4   7       89.69       96.56      3.50 o
   1   4   7      227.01      238.54      4.60 o
   2   4   7      403.21      432.23      8.03 o
   3   4   7        0.14        2.25      0.76 o
   4   4   7       14.91       10.48      1.13 o
   5   4   7       25.05       22.47      1.40 o
   6   4   7        1.18        1.23      0.38 o
  -5   5   7       14.93       15.70      1.26 o
  -4   5   7       81.77       89.60      1.50 o
  -3   5   7        0.01        0.57      0.47 o
  -2   5   7       17.54       19.43      1.00 o
  -1   5   7        1.40        1.12      1.53 o
   0   5   7        4.07        2.46      0.47 o
   1   5   7        0.81        1.27      0.89 o
   2   5   7      142.06      150.29      3.49 o
   3   5   7      168.47      183.95      2.65 o
   4   5   7        1.54        1.12      0.42 o
   5   5   7        2.28        2.60      0.60 o
   6   5   7       35.85       36.99      2.39 o
  -4   6   7       10.25       12.58      1.60 o
  -3   6   7        0.26        0.81      0.27 o
  -2   6   7       98.88      102.37      3.96 o
  -1   6   7       34.07       34.65      1.96 o
   0   6   7      103.64      107.47      3.15 o
   1   6   7      212.42      233.29      3.85 o
   2   6   7       23.07       20.53      2.01 o
   3   6   7       44.17       40.63      1.82 o
   4   6   7        2.09        2.86      0.55 o
   5   6   7       75.51       84.58      2.56 o
   6   6   7        1.81        2.35      0.49 o
  -4   7   7       85.88      101.91      8.18 o
  -3   7   7      113.06      123.73      2.05 o
  -2   7   7       84.85       88.42      2.95 o
  -1   7   7        2.70        3.25      1.34 o
   0   7   7       83.40       84.12      1.57 o
   1   7   7       52.37       51.81      2.82 o
   2   7   7      103.42       99.71      2.64 o
   3   7   7       87.29       86.39      2.47 o
   4   7   7       27.20       28.51      1.60 o
   5   7   7        2.89        3.37      1.16 o
   6   7   7        4.94        6.14      1.60 o
  -3   8   7       21.52       21.71      3.63 o
  -2   8   7        4.47        3.27      0.76 o
  -1   8   7      143.86      147.62      5.67 o
   0   8   7        2.48        1.13      0.33 o
   1   8   7       36.92       37.31      1.60 o
   2   8   7       28.40       25.89      0.99 o
   3   8   7        2.06        2.35      1.11 o
   4   8   7        0.96        1.68      1.00 o
   5   8   7       26.86       28.60      2.55 o
  -3   9   7        6.55        4.74      0.71 o
  -2   9   7        4.55        3.75      1.09 o
  -1   9   7        0.96        1.37      0.45 o
   0   9   7       29.76       33.91      3.18 o
   1   9   7        3.44        2.39      0.59 o
   2   9   7       12.27        9.76      0.71 o
   3   9   7        3.91        3.26      0.53 o
   4   9   7       92.59      100.84      2.96 o
   5   9   7        0.10        0.37      0.70 o
  -2  10   7       15.21       14.21      2.87 o
  -1  10   7       50.88       52.13      2.94 o
   0  10   7       14.26       15.51      1.18 o
   1  10   7        7.58        5.74      0.80 o
   2  10   7       56.30       53.36      3.30 o
   3  10   7       19.65       17.47      0.79 o
   4  10   7       22.24       19.51      2.10 o
  -1  11   7        0.03        0.37      0.35 o
   0  11   7        1.16        2.15      0.51 o
   1  11   7       17.34       13.42      1.15 o
   2  11   7       24.31       21.20      2.40 o
   3  11   7       26.44       25.49      2.38 o
  -3  -9   8        3.73        5.74      0.75 o
  -2  -9   8        2.47        4.23      0.66 o
  -1  -9   8       45.93       55.93      3.78 o
   0  -9   8       12.61       11.36      2.22 o
  -4  -8   8        0.95        1.17      0.57 o
  -3  -8   8        0.53        1.12      0.44 o
  -2  -8   8        4.71        2.84      0.69 o
  -1  -8   8        2.04        3.69      0.66 o
   0  -8   8        2.15        1.97      0.65 o
   1  -8   8       30.23       30.28      2.41 o
   2  -8   8        4.19        3.20      1.09 o
  -4  -7   8       18.47       22.87      2.95 o
  -3  -7   8        8.32        6.51      1.14 o
  -2  -7   8       22.26       17.61      1.83 o
  -1  -7   8        2.59        1.66      0.49 o
   0  -7   8        1.99        1.61      0.63 o
   1  -7   8        9.20        8.96      1.33 o
   2  -7   8       56.63       59.09      3.78 o
  -4  -6   8       45.29       45.76      9.01 o
  -3  -6   8        6.29        1.33      0.45 o
  -2  -6   8        0.05        0.19      0.35 o
  -1  -6   8        8.98        9.41      0.74 o
   0  -6   8       24.25       22.80      2.11 o
   1  -6   8        3.18        1.98      0.62 o
   2  -6   8        8.76        5.96      1.28 o
   3  -6   8        3.27        3.18      0.74 o
  -5  -5   8        5.63        5.22      0.96 o
  -4  -5   8        1.95        0.71      0.39 o
  -3  -5   8        7.70        6.49      0.85 o
  -2  -5   8      131.22      117.89      1.39 o
  -1  -5   8       42.23       38.07      1.65 o
   0  -5   8        1.32        2.58      0.82 o
   1  -5   8      310.54      340.32      8.68 o
   2  -5   8        0.93        1.18      0.67 o
   3  -5   8        0.23        0.84      0.29 o
   4  -5   8        7.85        5.44      0.72 o
  -5  -4   8        1.50        1.63      0.36 o
  -4  -4   8        0.54        0.26      0.58 o
  -3  -4   8        3.89        3.28      0.61 o
  -2  -4   8       67.02       70.48      1.09 o
  -1  -4   8        1.77        3.20      1.06 o
   0  -4   8       45.84       44.60      2.49 o
   1  -4   8       50.86       52.24      3.11 o
   2  -4   8        1.77        1.08      0.80 o
   3  -4   8       18.74       19.12      0.86 o
   4  -4   8        3.12        3.34      1.64 o
  -6  -3   8       21.80       23.94      2.79 o
  -5  -3   8        0.16        1.03      0.40 o
  -4  -3   8        6.92        8.67      0.71 o
  -3  -3   8      176.89      180.97      2.61 o
  -2  -3   8       31.49       29.20      2.28 o
  -1  -3   8       28.45       22.84      2.50 o
   0  -3   8        4.51        2.73      0.97 o
   1  -3   8      507.26      556.15      5.09 o
   2  -3   8       19.71       17.16      1.19 o
   3  -3   8      236.66      263.21      6.36 o
   4  -3   8        6.46        5.62      0.64 o
   5  -3   8       23.51       18.84      1.65 o
  -6  -2   8        0.08        1.11      0.59 o
  -5  -2   8        0.01        1.06      0.49 o
  -4  -2   8       55.01       54.74      4.20 o
  -3  -2   8     1061.72     1157.54     14.59 o
  -1  -2   8      113.84      117.10      2.50 o
   0  -2   8       22.77       18.92      1.83 o
   1  -2   8      122.78      127.10      3.45 o
   2  -2   8      451.78      488.91      5.52 o
   3  -2   8       40.60       39.76      1.87 o
   4  -2   8        6.68        7.16      0.78 o
   5  -2   8       41.81       43.80      2.68 o
  -6  -1   8       11.26        8.48      1.25 o
  -5  -1   8        3.53        4.39      0.94 o
  -4  -1   8      150.52      148.34      6.92 o
  -3  -1   8      836.65      893.13      6.52 o
  -2  -1   8       87.50       84.75      2.00 o
  -1  -1   8       78.38       82.31      2.02 o
   0  -1   8      143.67      155.72      3.16 o
   1  -1   8      437.18      468.79      8.64 o
   2  -1   8       22.31       21.01      1.22 o
   3  -1   8      233.59      244.92      2.80 o
   4  -1   8        2.34        2.44      0.59 o
   5  -1   8        2.62        2.42      0.28 o
  -6   0   8        1.27        2.79      0.67 o
  -5   0   8       59.98       56.03      5.10 o
  -4   0   8       83.64       79.48      4.76 o
  -3   0   8      129.03      130.88      2.67 o
  -2   0   8       93.76       87.70      2.04 o
  -1   0   8      212.64      224.50      4.26 o
   0   0   8      220.35      226.48      4.47 o
   1   0   8       15.25       16.08      0.89 o
   2   0   8      233.58      237.84      5.55 o
   3   0   8       34.29       31.67      1.66 o
   4   0   8       36.94       37.60      1.70 o
   5   0   8        2.80        2.26      0.38 o
  -5   1   8        4.21        3.67      0.88 o
  -4   1   8        5.43        5.89      1.25 o
  -3   1   8        0.27       -0.26      0.59 o
  -2   1   8       11.02       12.04      1.01 o
  -1   1   8       74.63       68.18      1.91 o
   0   1   8       13.80       11.09      1.82 o
   1   1   8      392.07      407.11      6.12 o
   2   1   8       28.92       28.26      1.50 o
   3   1   8        0.86        0.90      0.35 o
   4   1   8        0.01        0.73      0.26 o
   5   1   8        1.17        1.37      0.50 o
   6   1   8        3.61        3.14      0.47 o
  -5   2   8        8.08        8.92      1.27 o
  -4   2   8       20.38       22.35      2.37 o
  -3   2   8       59.98       57.35      3.43 o
  -2   2   8        0.44        0.21      0.61 o
  -1   2   8      272.62      270.03      5.89 o
   0   2   8       37.27       40.23      3.10 o
   1   2   8       10.97        9.17      0.69 o
   2   2   8       57.07       57.64      3.29 o
   3   2   8       78.05       84.42      1.85 o
   4   2   8        7.14        6.85      0.76 o
   5   2   8       10.73        7.40      0.86 o
   6   2   8       38.01       40.92      2.74 o
  -5   3   8        3.03        4.47      1.05 o
  -4   3   8        0.73        1.08      0.31 o
  -3   3   8       47.63       40.02      1.71 o
  -2   3   8       15.12       13.74      0.96 o
  -1   3   8      207.44      221.10      7.75 o
   0   3   8       16.88       17.63      1.51 o
   1   3   8        1.55        2.03      0.51 o
   2   3   8       48.21       52.85      2.44 o
   3   3   8       59.30       57.99      2.76 o
   4   3   8       86.77       79.56      2.79 o
   5   3   8        8.36       10.37      0.86 o
   6   3   8        6.23        7.38      1.50 o
  -5   4   8        8.00       12.17      1.76 o
  -4   4   8        8.98        9.03      0.83 o
  -3   4   8       21.19       16.95      0.79 o
  -2   4   8      103.35      105.84      1.28 o
  -1   4   8      494.58      505.13     12.92 o
   0   4   8        0.73        0.10      0.85 o
   1   4   8       23.14       19.47      0.99 o
   2   4   8        1.04        2.20      0.49 o
   3   4   8      354.86      371.13      3.81 o
   4   4   8        0.20        1.60      0.51 o
   5   4   8       11.47        9.47      2.14 o
   6   4   8       17.27       21.19      2.08 o
  -4   5   8        9.96        9.93      0.67 o
  -3   5   8       35.72       35.92      3.00 o
  -2   5   8       18.75       17.94      0.79 o
  -1   5   8        2.69        3.81      0.74 o
   0   5   8       21.16       18.35      0.99 o
   1   5   8       49.89       48.31      2.70 o
   2   5   8      543.25      618.76      5.18 o
   3   5   8        4.22        5.13      0.73 o
   4   5   8       29.77       24.55      1.42 o
   5   5   8       17.70       19.29      1.44 o
   6   5   8       10.84       11.12      1.04 o
  -4   6   8        4.48        6.95      0.98 o
  -3   6   8        6.40        4.90      1.03 o
  -2   6   8        3.28        3.29      0.70 o
  -1   6   8       22.91       22.47      2.48 o
   0   6   8        2.55        3.85      0.81 o
   1   6   8       41.12       39.66      3.29 o
   2   6   8        9.46        9.28      2.18 o
   3   6   8      125.79      121.27      5.99 o
   4   6   8        8.87        7.40      1.50 o
   5   6   8        0.01        1.79      0.49 o
   6   6   8        1.91        1.48      0.64 o
  -4   7   8       24.70       27.29      2.04 o
  -3   7   8        4.38        3.41      0.65 o
  -2   7   8      106.06      112.52      3.65 o
  -1   7   8       10.33       11.40      0.74 o
   0   7   8       35.27       40.17      1.73 o
   1   7   8       82.08       84.99      1.65 o
   2   7   8        0.32        0.81      0.83 o
   3   7   8        9.96        7.67      1.11 o
   4   7   8       14.25       13.49      1.05 o
   5   7   8        0.97        3.05      0.75 o
  -3   8   8        0.15        1.39      0.40 o
  -2   8   8        0.94        1.73      0.39 o
  -1   8   8      384.67      448.06     21.70 o
   0   8   8        5.79        3.11      0.56 o
   1   8   8       40.83       38.08      4.25 o
   2   8   8       30.75       28.40      2.44 o
   3   8   8        0.05        1.47      1.09 o
   4   8   8        7.67        9.26      1.31 o
   5   8   8        2.82        4.05      1.12 o
  -2   9   8        5.67        5.05      0.61 o
  -1   9   8        2.44        2.94      1.11 o
   0   9   8       34.61       37.05      1.18 o
   1   9   8       49.82       48.68      2.03 o
   2   9   8        0.57        1.91      0.66 o
   3   9   8       12.64       11.31      1.32 o
   4   9   8       41.49       44.00      3.55 o
   5   9   8        2.78        4.38      1.27 o
  -1  10   8      100.68      106.44      5.72 o
   0  10   8        6.25        6.63      0.59 o
   1  10   8       25.82       27.24      1.94 o
   2  10   8        2.11        1.41      0.42 o
   3  10   8        4.01        3.40      0.58 o
   4  10   8        0.10        0.55      0.83 o
   0  11   8        0.00        1.31      0.55 o
   1  11   8       16.01       14.26      1.50 o
   2  11   8        2.91        2.04      0.41 o
   3  11   8        0.26        1.58      0.84 o
  -3  -8   9        3.59        2.87      0.43 o
  -2  -8   9        1.98        1.19      0.42 o
  -1  -8   9        2.08        1.50      0.74 o
   0  -8   9        0.14        0.80      0.51 o
   1  -8   9        0.71        0.49      0.38 o
  -4  -7   9        0.58        1.30      0.55 o
  -3  -7   9        8.18        7.09      0.96 o
  -2  -7   9        0.34        0.68      0.34 o
  -1  -7   9        6.89        6.89      1.34 o
   0  -7   9       14.25       13.97      1.14 o
   1  -7   9        0.02        0.11      0.74 o
   2  -7   9        6.54        6.84      0.88 o
  -4  -6   9        2.15        1.26      0.72 o
  -3  -6   9        4.00        3.43      0.79 o
  -2  -6   9        3.46        3.30      0.53 o
  -1  -6   9       71.36       68.29      2.75 o
   0  -6   9        4.33        3.38      1.24 o
   1  -6   9        8.52       10.81      1.50 o
   2  -6   9        0.09        1.37      0.83 o
   3  -6   9        2.51        2.01      0.52 o
  -5  -5   9        9.63        8.33      1.01 o
  -4  -5   9        2.29        2.46      0.28 o
  -3  -5   9        4.12        2.93      0.51 o
  -2  -5   9       15.40       13.19      0.56 o
  -1  -5   9       39.71       28.00      2.01 o
   0  -5   9       33.04       34.66      1.54 o
   1  -5   9       12.81        9.38      0.83 o
   2  -5   9       55.89       56.51      2.18 o
   3  -5   9        3.05        2.60      0.70 o
  -5  -4   9        0.78        1.09      0.44 o
  -4  -4   9       14.18       14.17      1.14 o
  -3  -4   9       15.13       13.15      1.91 o
  -2  -4   9       35.97       27.40      1.41 o
  -1  -4   9       49.97       47.59      3.04 o
   0  -4   9       35.68       30.54      1.63 o
   1  -4   9       15.46       16.62      1.42 o
   2  -4   9      192.05      204.62      9.28 o
   3  -4   9       10.57        8.95      0.62 o
   4  -4   9       12.23       12.11      1.15 o
  -5  -3   9        5.63        6.70      0.96 o
  -4  -3   9        7.33        8.09      1.04 o
  -3  -3   9        4.37        3.94      1.36 o
  -2  -3   9       88.00       85.15      1.06 o
  -1  -3   9       54.73       44.53      3.46 o
   0  -3   9        4.13        3.13      0.65 o
   1  -3   9       15.59       13.13      2.12 o
   2  -3   9        7.87        5.97      1.10 o
   3  -3   9        0.39        1.01      0.34 o
   4  -3   9       30.28       27.57      1.53 o
  -5  -2   9       38.39       44.94      3.39 o
  -4  -2   9        0.06        0.01      0.30 o
  -3  -2   9        0.03        0.46      0.55 o
  -2  -2   9        0.19        0.17      0.17 o
  -1  -2   9        0.02        1.65      0.41 o
   0  -2   9       12.61       11.42      1.29 o
   1  -2   9       50.91       51.27      2.97 o
   2  -2   9       39.74       36.16      2.56 o
   3  -2   9      158.79      175.56      4.19 o
   4  -2   9       35.02       34.33      2.18 o
   5  -2   9        0.50        1.07      0.41 o
  -5  -1   9        0.00        1.10      0.44 o
  -4  -1   9      101.96      114.65     10.22 o
  -3  -1   9       22.19       20.77      2.38 o
  -2  -1   9       34.41       32.87      1.86 o
  -1  -1   9       10.84       10.47      1.13 o
   0  -1   9      182.63      197.34      5.76 o
   1  -1   9        6.78        6.20      1.65 o
   2  -1   9       65.43       64.41      3.15 o
   3  -1   9       16.21       15.61      1.00 o
   4  -1   9       30.27       32.92      1.11 o
   5  -1   9        3.53        4.83      0.61 o
  -5   0   9       31.19       35.26      3.75 o
  -4   0   9       55.69       53.41      3.69 o
  -3   0   9       50.00       45.85      2.67 o
  -2   0   9        4.34        3.72      0.65 o
  -1   0   9       46.43       38.39      3.69 o
   0   0   9        0.87        0.89      0.32 o
   1   0   9        1.83        3.49      0.61 o
   2   0   9      119.37      116.69      1.64 o
   3   0   9      250.21      268.47      6.54 o
   4   0   9       25.78       26.87      1.28 o
   5   0   9       48.78       49.47      2.58 o
  -5   1   9        8.56        9.83      1.65 o
  -4   1   9       23.82       28.31      3.59 o
  -3   1   9       78.86       71.92      2.13 o
  -2   1   9       20.86       18.12      1.77 o
  -1   1   9      168.55      167.73      6.83 o
   0   1   9      240.86      255.83      4.86 o
   1   1   9      386.71      400.13      6.11 o
   2   1   9      271.04      281.14      4.49 o
   3   1   9        0.02        0.65      0.38 o
   4   1   9       27.20       24.82      1.28 o
   5   1   9        3.64        3.30      0.46 o
  -5   2   9       10.19       12.29      1.88 o
  -4   2   9      158.43      158.81      7.92 o
  -3   2   9       72.60       69.47      2.19 o
  -2   2   9       39.02       40.90      3.31 o
  -1   2   9       63.85       56.09      1.68 o
   0   2   9       31.33       28.15      2.29 o
   1   2   9       73.06       66.98      2.50 o
   2   2   9       13.84       12.94      1.01 o
   3   2   9       32.15       31.90      1.66 o
   4   2   9       83.81       86.33      4.64 o
   5   2   9        1.91        1.72      0.62 o
  -5   3   9        6.45        5.64      1.18 o
  -4   3   9       25.92       24.70      2.77 o
  -3   3   9        2.73        3.35      1.08 o
  -2   3   9       12.61       11.06      1.67 o
  -1   3   9       17.20       18.20      2.65 o
   0   3   9       93.94       96.32      3.24 o
   1   3   9      127.91      129.19      3.22 o
   2   3   9      115.23      113.17      3.40 o
   3   3   9       33.78       29.58      1.53 o
   4   3   9        5.12        3.98      0.74 o
   5   3   9        8.19        4.85      0.87 o
   6   3   9        1.05        1.88      0.52 o
  -5   4   9       11.50       14.29      2.44 o
  -4   4   9        0.20        2.15      0.46 o
  -3   4   9      111.56       98.57      4.66 o
  -2   4   9       55.78       54.22      1.98 o
  -1   4   9        1.71        2.32      0.63 o
   0   4   9        7.58        6.87      1.69 o
   1   4   9        5.92        5.76      0.99 o
   2   4   9        3.20        3.83      1.14 o
   3   4   9       57.42       60.50      4.39 o
   4   4   9       15.69       13.13      1.14 o
   5   4   9        7.24        6.09      0.91 o
   6   4   9        1.68        3.32      0.66 o
  -4   5   9        4.90        4.21      1.32 o
  -3   5   9       10.95        9.91      1.25 o
  -2   5   9        0.99        1.23      0.31 o
  -1   5   9       44.19       45.04      1.90 o
   0   5   9       35.80       37.12      2.16 o
   1   5   9        2.27        3.99      1.22 o
   2   5   9       20.63       16.01      1.42 o
   3   5   9      120.94      127.53      2.89 o
   4   5   9        3.81        3.14      0.75 o
   5   5   9       13.44       13.30      1.25 o
  -4   6   9        2.34        3.54      0.86 o
  -3   6   9       16.09       14.21      1.39 o
  -2   6   9        1.42        1.39      0.36 o
  -1   6   9       80.73       76.57      1.59 o
   0   6   9       35.09       30.04      1.46 o
   1   6   9       91.89       94.02      2.69 o
   2   6   9       91.83       89.08      2.71 o
   3   6   9       38.54       38.74      3.59 o
   4   6   9        3.55        1.49      1.02 o
   5   6   9        2.52        2.16      0.88 o
  -3   7   9       44.70       47.46      2.29 o
  -2   7   9       56.38       60.56      1.30 o
  -1   7   9      117.00      119.30      4.41 o
   0   7   9        2.77        1.76      0.48 o
   1   7   9        2.99        2.35      0.56 o
   2   7   9      115.16      126.48      5.18 o
   3   7   9        4.88        3.51      1.26 o
   4   7   9       17.02       13.65      3.14 o
   5   7   9        0.07        1.06      0.39 o
  -3   8   9       34.35       37.81      3.74 o
  -2   8   9       79.25       83.93      1.71 o
  -1   8   9        9.64        8.50      1.77 o
   0   8   9        0.56        1.20      0.75 o
   1   8   9        4.87        3.06      0.68 o
   2   8   9       19.76       19.78      1.82 o
   3   8   9        0.11        0.08      0.74 o
   4   8   9        0.62        1.94      1.00 o
   5   8   9        4.32        4.97      1.05 o
  -2   9   9        0.01        1.05      0.35 o
  -1   9   9       37.91       36.55      3.62 o
   0   9   9       29.29       27.48      1.43 o
   1   9   9        2.72        2.19      0.84 o
   2   9   9        2.68        2.22      1.42 o
   3   9   9       22.77       20.29      1.54 o
   4   9   9        7.52        6.99      1.21 o
  -1  10   9        5.25        5.69      0.97 o
   0  10   9       29.09       32.05      2.17 o
   1  10   9        2.82        2.06      0.54 o
   2  10   9       15.03       12.03      0.96 o
   3  10   9        1.60        1.38      0.46 o
   4  10   9       18.38       18.69      2.13 o
   1  11   9        3.10        3.24      1.11 o
   2  11   9        2.95        2.73      0.53 o
  -2  -8  10       13.40       15.94      2.07 o
  -1  -8  10        0.24        1.29      0.53 o
   0  -8  10      104.03      143.99     32.48 o
  -3  -7  10        0.48        2.19      0.74 o
  -2  -7  10        1.11        1.24      0.39 o
  -1  -7  10       22.70       31.20      2.01 o
   0  -7  10        0.75        1.48      0.62 o
   1  -7  10        4.87        3.42      0.70 o
  -4  -6  10       10.27       11.61      2.08 o
  -3  -6  10        4.21        3.16      0.58 o
  -2  -6  10        8.37        7.19      1.15 o
  -1  -6  10        6.91        5.78      0.80 o
   0  -6  10        0.09        0.72      0.35 o
   1  -6  10        0.70        0.76      0.43 o
   2  -6  10        0.28        1.46      1.93 o
  -4  -5  10        4.23        4.02      0.74 o
  -3  -5  10       13.89       14.48      1.44 o
  -2  -5  10        7.53        4.39      1.16 o
  -1  -5  10        6.68        6.85      1.25 o
   0  -5  10       67.43       63.05      3.18 o
   1  -5  10        5.05        3.60      1.31 o
   2  -5  10        0.12        1.76      0.65 o
   3  -5  10       10.54        8.43      0.66 o
  -5  -4  10       17.23       17.48      2.09 o
  -4  -4  10        3.99        4.14      1.00 o
  -3  -4  10       13.55       12.57      0.97 o
  -2  -4  10        6.96        6.04      0.58 o
  -1  -4  10       61.74       54.47      3.09 o
   0  -4  10       49.33       46.72      1.90 o
   1  -4  10        0.01        0.58      0.72 o
   2  -4  10        1.37        1.25      0.87 o
   3  -4  10        7.67        6.86      0.82 o
  -5  -3  10       83.86       94.67      9.84 o
  -4  -3  10        0.64        1.16      0.25 o
  -3  -3  10       54.33       53.79      3.37 o
  -2  -3  10       50.83       46.66      2.25 o
  -1  -3  10       40.83       32.86      3.63 o
   0  -3  10       75.20       64.18      1.79 o
   1  -3  10        6.23        3.80      1.37 o
   2  -3  10      469.71      531.33    131.99 o
   3  -3  10       22.55       25.64      1.26 o
   4  -3  10        5.13        5.02      0.76 o
  -5  -2  10       21.44       21.91      2.29 o
  -4  -2  10       89.59       91.96      5.50 o
  -3  -2  10       47.62       51.11      5.01 o
  -2  -2  10      158.51      169.65      2.39 o
  -1  -2  10       11.07        8.52      2.59 o
   0  -2  10        2.59        0.46      0.28 o
   1  -2  10       48.14       50.69      4.58 o
   2  -2  10       96.80      101.32      2.63 o
   3  -2  10        0.06        0.63      0.35 o
   4  -2  10        0.46        1.82      0.37 o
  -5  -1  10        1.66        2.64      0.80 o
  -4  -1  10        4.79        4.81      1.19 o
  -3  -1  10       61.32       64.51      2.06 o
  -2  -1  10      448.55      510.74     16.07 o
  -1  -1  10       14.43       11.87      2.17 o
   0  -1  10        5.16        6.61      1.03 o
   1  -1  10        2.14        1.86      0.47 o
   2  -1  10       33.96       35.30      2.92 o
   3  -1  10        5.53        4.95      0.76 o
   4  -1  10       14.08       14.40      0.95 o
   5  -1  10       45.23       51.56      2.56 o
  -5   0  10       47.12       54.13      5.22 o
  -4   0  10       33.29       36.70      3.58 o
  -3   0  10      104.45      108.98      4.40 o
  -2   0  10       15.00       14.51      1.97 o
  -1   0  10      145.81      139.40      3.96 o
   0   0  10       59.14       66.05      4.65 o
   1   0  10       89.29       87.27      1.83 o
   2   0  10      126.03      126.72      2.61 o
   3   0  10       54.28       57.15      2.17 o
   4   0  10        1.09        1.14      0.58 o
   5   0  10        2.14        2.60      0.47 o
  -5   1  10       32.75       40.32      4.73 o
  -4   1  10      101.55      107.88      7.71 o
  -3   1  10       69.87       71.49      3.16 o
  -2   1  10      218.92      224.51      4.02 o
  -1   1  10        4.44        6.28      1.49 o
   0   1  10       22.26       23.06      2.46 o
   1   1  10      242.21      244.18      5.75 o
   2   1  10      139.52      147.67      2.62 o
   3   1  10       17.13       16.22      0.91 o
   4   1  10        4.92        2.69      0.51 o
   5   1  10       21.47       22.41      1.41 o
  -5   2  10       18.61       16.99      2.08 o
  -4   2  10        7.19        7.21      1.51 o
  -3   2  10        1.78        2.10      0.76 o
  -2   2  10        0.17        0.03      0.54 o
  -1   2  10       22.15       15.59      2.50 o
   0   2  10       59.94       61.21      5.01 o
   1   2  10      272.49      287.47      4.42 o
   2   2  10      161.84      158.97      2.52 o
   3   2  10       24.86       25.18      1.25 o
   4   2  10       25.28       24.16      1.36 o
   5   2  10        3.23        2.32      0.53 o
  -5   3  10        9.75       17.47      3.63 o
  -4   3  10       22.42       26.29      3.40 o
  -3   3  10        2.58        2.73      1.20 o
  -2   3  10       41.47       41.64      2.55 o
  -1   3  10        0.24        1.26      0.57 o
   0   3  10       11.42       10.65      2.29 o
   1   3  10        4.33        4.64      0.82 o
   2   3  10      149.73      152.51      2.12 o
   3   3  10        0.90        1.28      0.28 o
   4   3  10        6.67        7.64      0.72 o
   5   3  10        3.10        2.52      0.97 o
  -4   4  10       19.70       15.31      1.37 o
  -3   4  10        5.45        4.55      0.70 o
  -2   4  10        4.77        2.70      0.40 o
  -1   4  10        2.57        1.00      0.50 o
   0   4  10       89.17       91.66      2.47 o
   1   4  10      174.76      190.69      4.58 o
   2   4  10       11.93       11.35      1.37 o
   3   4  10       54.38       51.29      3.65 o
   4   4  10        5.55        5.30      0.80 o
   5   4  10        0.01        0.08      0.67 o
  -4   5  10        0.81        0.87      0.43 o
  -3   5  10        3.73        2.51      0.66 o
  -2   5  10       52.07       48.26      2.20 o
  -1   5  10        9.44       10.22      2.36 o
   0   5  10        0.04        0.50      0.65 o
   1   5  10        6.02        3.59      1.05 o
   2   5  10        0.81        0.92      0.49 o
   3   5  10       93.24       94.61      5.67 o
   4   5  10       56.15       47.06      2.00 o
   5   5  10        0.09        0.74      0.50 o
  -4   6  10        0.73       -0.13      0.65 o
  -3   6  10        6.04        6.06      0.89 o
  -2   6  10       49.47       47.26      2.00 o
  -1   6  10        8.92        9.10      0.77 o
   0   6  10       23.41       20.29      1.39 o
   1   6  10        0.54        0.96      1.16 o
   2   6  10        4.03        5.14      1.42 o
   3   6  10      418.89      418.59     28.75 o
   4   6  10       24.98       22.14      1.64 o
   5   6  10        0.09        2.22      0.84 o
  -3   7  10        0.69        0.19      0.23 o
  -2   7  10        5.22        5.30      0.89 o
  -1   7  10       26.64       30.65      2.40 o
   0   7  10        0.03        0.95      0.51 o
   1   7  10       13.55       13.43      0.89 o
   2   7  10        6.42        3.49      1.21 o
   3   7  10        9.85        5.51      1.35 o
   4   7  10       51.38       45.16      1.39 o
   5   7  10        0.00        0.25      0.53 o
  -2   8  10        1.96        2.23      0.78 o
  -1   8  10       70.88       75.96      5.30 o
   0   8  10        7.29        7.93      0.85 o
   1   8  10        7.63        8.06      1.09 o
   2   8  10        1.69        1.75      1.25 o
   3   8  10        1.67        1.83      0.85 o
   4   8  10       22.66       17.55      2.02 o
  -2   9  10       58.40       58.97      2.87 o
  -1   9  10        1.00        1.24      0.37 o
   0   9  10       13.57       13.10      1.06 o
   1   9  10        2.30        0.92      0.42 o
   2   9  10       69.78       72.35      1.51 o
   3   9  10       44.68       41.55      3.38 o
   4   9  10       11.51        9.60      1.50 o
   0  10  10       49.89       54.58      3.03 o
   1  10  10        2.88        1.67      1.36 o
   2  10  10       22.71       21.84      1.92 o
   3  10  10        7.54        5.38      0.82 o
  -2  -7  11       20.93       19.57      3.30 o
  -1  -7  11        4.09        4.76      1.18 o
   0  -7  11       23.56       26.37      3.22 o
  -3  -6  11       10.82        9.95      3.97 o
  -2  -6  11       22.91       25.03      1.29 o
  -1  -6  11        2.04        1.49      0.66 o
   0  -6  11        7.30        8.59      0.77 o
   1  -6  11       30.80       31.18      2.24 o
  -4  -5  11       42.30       50.42      7.76 o
  -3  -5  11        2.59        3.02      0.49 o
  -2  -5  11        3.13        3.38      0.58 o
  -1  -5  11        8.97        9.24      1.27 o
   0  -5  11        0.38        1.46      0.78 o
   1  -5  11       10.22        7.51      1.35 o
   2  -5  11        8.24        8.66      0.93 o
  -4  -4  11        5.72        4.83      0.74 o
  -3  -4  11        5.58        7.08      1.08 o
  -2  -4  11       20.79       18.87      0.85 o
  -1  -4  11        3.20        0.94      0.30 o
   0  -4  11        0.15        1.71      0.63 o
   1  -4  11       30.56       32.96      1.64 o
   2  -4  11       21.19       22.16      1.27 o
   3  -4  11        6.91        5.18      0.67 o
  -4  -3  11        0.71        0.10      0.22 o
  -3  -3  11        1.39        0.67      0.52 o
  -2  -3  11       15.04       13.72      1.68 o
  -1  -3  11       50.82       41.95      2.47 o
   0  -3  11       79.98       72.90      2.71 o
   1  -3  11       92.71       94.74      4.06 o
   2  -3  11       16.32       15.22      0.93 o
   3  -3  11       15.91       14.48      1.61 o
  -5  -2  11        1.41        1.55      0.76 o
  -4  -2  11        8.94       10.44      1.24 o
  -3  -2  11        0.61        1.57      0.41 o
  -2  -2  11        9.30       10.28      0.96 o
  -1  -2  11       17.33       13.06      0.65 o
   0  -2  11        3.43        1.38      0.32 o
   1  -2  11        0.07        0.50      0.25 o
   2  -2  11       66.69       71.77      2.40 o
   3  -2  11        4.96        6.03      1.00 o
   4  -2  11        1.40        1.34      0.64 o
  -5  -1  11       17.32       21.62      2.79 o
  -4  -1  11        7.44        7.60      0.89 o
  -3  -1  11        1.73        1.54      0.57 o
  -2  -1  11        1.64        0.65      0.38 o
  -1  -1  11        1.50        1.25      0.84 o
   0  -1  11      130.21      123.00      3.77 o
   1  -1  11       25.68       25.48      1.56 o
   2  -1  11      205.32      225.56      7.34 o
   3  -1  11       14.00       13.38      1.31 o
   4  -1  11       18.15       19.90      1.25 o
  -5   0  11        8.23        8.02      1.18 o
  -4   0  11       45.60       53.38      3.32 o
  -3   0  11       42.78       40.16      2.50 o
  -2   0  11      630.94      664.09     22.80 o
  -1   0  11       97.69       83.40      3.58 o
   0   0  11       30.42       27.53      3.64 o
   1   0  11       18.59       17.46      0.91 o
   2   0  11       70.00       72.53      3.15 o
   3   0  11       53.37       58.34      2.18 o
   4   0  11       27.04       29.32      1.31 o
  -5   1  11       37.36       36.89      5.38 o
  -4   1  11       99.04      111.36      6.08 o
  -3   1  11       13.94       12.11      1.30 o
  -2   1  11      208.48      228.25      8.45 o
  -1   1  11        0.40        1.01      0.40 o
   0   1  11       29.16       30.27      5.29 o
   1   1  11       31.17       29.14      1.44 o
   2   1  11        3.24        2.40      0.80 o
   3   1  11        0.00        0.98      0.34 o
   4   1  11        9.50       11.99      0.93 o
   5   1  11        0.37        0.84      0.27 o
  -4   2  11       25.69       31.45      4.12 o
  -3   2  11        2.01        1.90      0.76 o
  -2   2  11       54.13       58.81      2.73 o
  -1   2  11        5.46        4.30      0.82 o
   0   2  11       95.04       93.63      2.43 o
   1   2  11        0.00        0.80      0.37 o
   2   2  11       22.15       19.56      1.21 o
   3   2  11        4.21        6.18      0.97 o
   4   2  11        7.23        6.39      0.57 o
   5   2  11       17.61       16.68      2.00 o
  -4   3  11        8.24        8.14      1.35 o
  -3   3  11       42.84       40.13      3.05 o
  -2   3  11        3.16        2.50      0.90 o
  -1   3  11       41.85       41.19      1.78 o
   0   3  11      123.15      114.35      2.87 o
   1   3  11       36.03       29.42      1.76 o
   2   3  11        0.02        0.66      0.33 o
   3   3  11        4.17        3.60      0.79 o
   4   3  11        9.53        8.80      2.70 o
   5   3  11        0.23        1.11      0.40 o
  -4   4  11        3.38        2.44      1.25 o
  -3   4  11       12.64       10.73      0.88 o
  -2   4  11       16.35       15.22      1.04 o
  -1   4  11        2.94        2.69      0.74 o
   0   4  11      149.95      146.50      3.37 o
   1   4  11        4.11        4.15      0.64 o
   2   4  11       72.71       73.53      2.95 o
   3   4  11       19.65       17.92      1.20 o
   4   4  11       21.36       20.25      1.31 o
   5   4  11       16.65       18.72      1.59 o
  -4   5  11        0.62        2.66      1.44 o
  -3   5  11        4.41        5.07      0.77 o
  -2   5  11       51.56       51.99      1.49 o
  -1   5  11        7.92        7.39      0.70 o
   0   5  11       61.73       64.08      4.83 o
   1   5  11       22.87       22.00      1.71 o
   2   5  11        3.68        3.46      0.85 o
   3   5  11        2.62        2.07      0.71 o
   4   5  11       21.75       21.60      1.75 o
   5   5  11       19.38       25.85      2.06 o
  -3   6  11       33.65       32.98      2.27 o
  -2   6  11        0.02        1.01      0.34 o
  -1   6  11       42.51       46.53      2.08 o
   0   6  11      176.03      198.95      7.18 o
   1   6  11        9.33        9.50      1.34 o
   2   6  11        0.25        1.60      0.96 o
   3   6  11        0.01        0.13      1.29 o
   4   6  11       28.25       26.72      1.48 o
   5   6  11        1.34        1.22      0.49 o
  -3   7  11        2.02        2.02      0.51 o
  -2   7  11        0.48        0.53      0.25 o
  -1   7  11        1.89        1.83      0.61 o
   0   7  11        0.26        1.15      0.54 o
   1   7  11        2.02        2.99      0.78 o
   2   7  11        0.55       -0.60      0.83 o
   3   7  11       82.52       76.55      2.56 o
   4   7  11        1.52        1.42      2.21 o
  -2   8  11        2.99        3.70      0.86 o
  -1   8  11       23.23       22.68      1.46 o
   0   8  11        0.89        1.23      0.54 o
   1   8  11        9.83       10.25      1.77 o
   2   8  11       17.18       20.51      1.94 o
   3   8  11       42.86       40.06      2.20 o
   4   8  11        4.72        5.83      1.42 o
  -1   9  11       58.06       60.55      3.36 o
   0   9  11       61.94       58.50      3.11 o
   1   9  11        5.97        5.06      0.87 o
   2   9  11        1.23        0.89      0.37 o
   3   9  11        1.50        1.27      0.88 o
   0  10  11       36.77       34.14      2.18 o
   1  10  11       10.73       11.83      1.60 o
   2  10  11       14.28       13.28      1.13 o
  -2  -6  12        4.78        6.50      0.61 o
  -1  -6  12        0.03        0.99      0.41 o
   0  -6  12        0.69        1.69      0.59 o
  -3  -5  12        6.34        6.37      0.68 o
  -2  -5  12        1.79        3.29      0.76 o
  -1  -5  12       10.77        8.01      1.54 o
   0  -5  12        0.01        0.26      0.31 o
   1  -5  12        1.19        1.20      0.65 o
   2  -5  12        2.15        2.94      0.65 o
  -4  -4  12       23.65       26.92      2.18 o
  -3  -4  12        3.40        4.43      1.21 o
  -2  -4  12        2.59        2.34      0.66 o
  -1  -4  12       11.07       10.89      3.66 o
   0  -4  12       35.46       32.47      3.16 o
   1  -4  12        9.78        7.88      1.84 o
   2  -4  12        6.16        5.74      0.84 o
  -4  -3  12        0.56        1.12      0.41 o
  -3  -3  12        1.47        1.57      0.51 o
  -2  -3  12        1.50        0.71      0.62 o
  -1  -3  12       42.82       41.72      4.59 o
   0  -3  12        0.56        0.90      0.38 o
   1  -3  12       30.88       29.51      2.63 o
   2  -3  12        1.38        0.91      0.42 o
   3  -3  12       37.61       37.03      2.06 o
  -4  -2  12       34.61       37.68      2.99 o
  -3  -2  12        9.99       10.28      1.99 o
  -2  -2  12        9.39       10.09      2.44 o
  -1  -2  12        6.89        6.51      1.26 o
   0  -2  12       12.73       17.44      1.86 o
   1  -2  12        0.49        0.89      0.38 o
   2  -2  12        0.25        0.53      0.58 o
   3  -2  12       91.43       96.06      4.13 o
  -4  -1  12       14.93       17.93      1.78 o
  -3  -1  12        4.57        3.37      0.92 o
  -2  -1  12        0.50        0.97      0.42 o
  -1  -1  12       91.23       75.56      7.53 o
   0  -1  12        7.41        7.25      1.25 o
   1  -1  12       20.80       21.69      1.65 o
   2  -1  12       36.20       34.46      1.61 o
   3  -1  12        0.14        0.76      0.37 o
   4  -1  12        0.44        0.68      0.49 o
  -4   0  12       26.08       30.77      2.87 o
  -3   0  12       11.57       10.43      1.09 o
  -2   0  12        2.59        0.76      0.38 o
  -1   0  12        6.22        6.96      1.08 o
   0   0  12       13.27       10.04      1.28 o
   1   0  12        0.09        0.58      0.45 o
   2   0  12        0.58        0.66      0.31 o
   3   0  12       49.27       54.53      1.85 o
   4   0  12       48.28       53.86      2.89 o
  -4   1  12        2.69        2.19      1.03 o
  -3   1  12        1.94        4.32      1.10 o
  -2   1  12       74.59       82.32      4.52 o
  -1   1  12      214.49      195.41      7.35 o
   0   1  12       10.24        8.96      1.67 o
   1   1  12       64.60       65.03      2.48 o
   2   1  12       24.55       23.42      1.28 o
   3   1  12        0.28        0.58      0.43 o
   4   1  12        0.00        0.33      0.35 o
  -4   2  12        0.94        2.27      0.68 o
  -3   2  12        8.36       10.86      1.38 o
  -2   2  12       19.68       20.82      1.65 o
  -1   2  12       10.91        8.98      0.92 o
   0   2  12        6.51        5.76      0.83 o
   1   2  12       57.65       54.68      4.64 o
   2   2  12       85.80       83.28      3.28 o
   3   2  12        8.88       10.40      0.77 o
   4   2  12      116.86      136.55      6.12 o
  -4   3  12       38.14       42.15      5.66 o
  -3   3  12        0.76        0.68      0.64 o
  -2   3  12       25.12       23.93      1.81 o
  -1   3  12       79.39       79.01      2.50 o
   0   3  12      178.85      191.94      7.31 o
   1   3  12      287.61      303.28      8.04 o
   2   3  12        2.05        1.59      0.54 o
   3   3  12       31.96       32.82      1.56 o
   4   3  12        2.72        1.24      0.89 o
  -3   4  12       47.70       45.50      2.51 o
  -2   4  12       14.07       11.01      1.02 o
  -1   4  12       17.26       15.92      1.02 o
   0   4  12        0.65        2.38      1.28 o
   1   4  12       84.03       89.71      2.70 o
   2   4  12        1.66        0.93      0.43 o
   3   4  12        0.07        1.05      0.57 o
   4   4  12       36.63       36.12      2.77 o
  -3   5  12       15.01       12.15      1.83 o
  -2   5  12        4.73        4.82      0.89 o
  -1   5  12        7.97        8.26      1.31 o
   0   5  12      225.37      247.85      8.82 o
   1   5  12       92.51       98.79      5.53 o
   2   5  12        0.21        0.65      0.89 o
   3   5  12       13.04       10.01      1.02 o
   4   5  12       12.65       12.83      1.25 o
  -3   6  12       13.04       13.06      1.28 o
  -2   6  12       16.22       15.17      1.33 o
  -1   6  12       51.26       54.95      2.05 o
   0   6  12        8.44        8.27      1.84 o
   1   6  12       52.11       56.80      2.56 o
   2   6  12        0.01        0.56      0.87 o
   3   6  12        5.96        3.38      0.92 o
   4   6  12       60.11       58.72      4.90 o
  -2   7  12        3.13        3.09      0.98 o
  -1   7  12        1.23        0.99      0.44 o
   0   7  12        4.80        4.17      1.14 o
   1   7  12       34.13       32.99      1.52 o
   2   7  12        0.01       -0.71      0.77 o
   3   7  12       13.82       13.01      1.75 o
   4   7  12       30.38       21.71      1.66 o
  -1   8  12        1.14        2.14      0.77 o
   0   8  12       49.36       50.99      2.78 o
   1   8  12       12.90       13.38      1.16 o
   2   8  12       48.90       47.73      3.81 o
   3   8  12       46.39       47.79      3.91 o
   0   9  12       29.20       26.05      1.70 o
   1   9  12        7.51        7.86      1.49 o
   2   9  12        3.27        2.03      0.51 o
   3   9  12        7.09        7.22      1.61 o
  -2  -5  13        7.71        9.23      1.35 o
  -1  -5  13        4.66        4.71      1.57 o
   0  -5  13       19.83       26.83      4.98 o
  -3  -4  13       21.46       24.40      1.80 o
  -2  -4  13       10.19       14.62      1.17 o
  -1  -4  13        3.16        2.82      0.51 o
   0  -4  13        0.07        0.44      0.29 o
   1  -4  13        0.00        1.26      0.50 o
  -3  -3  13       52.77       68.89      4.25 o
  -2  -3  13       13.54       15.87      2.18 o
  -1  -3  13       11.93        7.98      2.35 o
   0  -3  13        3.72        3.05      1.72 o
   1  -3  13        0.12        0.97      0.32 o
   2  -3  13       15.95       15.98      1.03 o
  -3  -2  13        0.00        0.86      0.50 o
  -2  -2  13        3.78        6.13      0.71 o
  -1  -2  13       31.11       34.64      3.61 o
   0  -2  13       55.84       51.84      1.76 o
   1  -2  13        4.93        3.67      0.65 o
   2  -2  13      107.37      125.43      5.45 o
   3  -2  13        2.17        1.75      0.50 o
  -4  -1  13       16.98       16.19      1.76 o
  -3  -1  13        0.63        0.58      0.47 o
  -2  -1  13       15.71       15.15      1.64 o
  -1  -1  13       43.63       40.84      5.11 o
   0  -1  13        0.26        0.56      0.36 o
   1  -1  13        4.76        3.52      1.62 o
   2  -1  13        4.61        4.39      0.86 o
   3  -1  13      208.84      207.04     14.87 o
  -4   0  13       15.43       16.56      1.87 o
  -3   0  13       58.34       59.66      4.43 o
  -2   0  13        3.93        4.03      0.68 o
  -1   0  13       36.50       52.49      5.05 o
   0   0  13        0.15        0.16      0.17 o
   1   0  13       19.43       17.76      0.94 o
   2   0  13       56.94       62.13      2.26 o
   3   0  13       21.11       20.44      1.34 o
  -4   1  13       15.41       20.99      2.13 o
  -3   1  13        0.65        1.10      0.58 o
  -2   1  13        0.14        0.94      0.71 o
  -1   1  13      246.31      286.09     14.49 o
   0   1  13        4.37        2.91      1.37 o
   1   1  13        7.41        7.34      0.81 o
   2   1  13        0.02        0.72      0.50 o
   3   1  13        2.01        2.33      0.44 o
   4   1  13       10.54       10.36      0.91 o
  -3   2  13        6.19        6.85      1.05 o
  -2   2  13       62.04       66.86      2.46 o
  -1   2  13       11.28       10.69      1.28 o
   0   2  13       26.40       24.25      3.18 o
   1   2  13        4.99        5.09      0.85 o
   2   2  13       37.02       32.20      1.66 o
   3   2  13        4.35        3.48      0.46 o
   4   2  13       22.66       22.33      1.56 o
  -3   3  13        0.73        1.09      0.84 o
  -2   3  13       21.66       23.01      1.03 o
  -1   3  13      147.31      158.84      3.59 o
   0   3  13        0.36        1.62      0.96 o
   1   3  13       25.53       23.32      2.20 o
   2   3  13        8.25        6.41      0.98 o
   3   3  13       22.48       21.17      1.48 o
   4   3  13       13.48       17.54      1.43 o
  -3   4  13        0.74        0.15      0.82 o
  -2   4  13        3.67        3.35      0.62 o
  -1   4  13        0.46        2.35      0.66 o
   0   4  13       37.69       40.84      2.32 o
   1   4  13        2.67        1.18      1.09 o
   2   4  13       13.84       17.58      3.70 o
   3   4  13       17.62       17.21      1.38 o
   4   4  13        4.98        5.72      1.33 o
  -3   5  13        0.15        0.74      0.63 o
  -2   5  13        0.08        1.87      0.72 o
  -1   5  13       43.07       46.70      1.41 o
   0   5  13        2.10        1.83      0.58 o
   1   5  13       73.31       74.37      2.96 o
   2   5  13        1.79        2.35      0.61 o
   3   5  13       10.91       10.21      1.26 o
   4   5  13        2.88        3.06      1.71 o
  -2   6  13       18.82       19.18      1.58 o
  -1   6  13        7.28        6.44      0.99 o
   0   6  13       79.42       88.52      4.43 o
   1   6  13       17.08       13.75      1.87 o
   2   6  13       24.21       23.64      1.96 o
   3   6  13       12.20       10.83      1.14 o
   4   6  13       11.60       12.95      1.47 o
  -1   7  13       70.46       73.37      3.86 o
   0   7  13       47.70       47.40      2.67 o
   1   7  13       26.22       25.51      1.71 o
   2   7  13        0.32        1.66      0.94 o
   3   7  13        0.33        1.15      1.24 o
  -1   8  13       43.23       43.81      1.70 o
   0   8  13       47.06       52.44      3.01 o
   1   8  13        2.50        0.90      0.58 o
   2   8  13        8.88        8.97      1.50 o
   3   8  13        5.86        6.37      1.65 o
  -1  -4  14        5.72        4.74      1.07 o
   0  -4  14        0.04        1.08      0.41 o
  -2  -3  14        2.55        2.70      0.47 o
  -1  -3  14        0.11        1.11      0.41 o
   0  -3  14        0.18        0.47      0.22 o
   1  -3  14        0.00        1.78      1.13 o
  -3  -2  14        2.82        4.00      0.96 o
  -2  -2  14        0.09        1.37      0.94 o
  -1  -2  14        3.90        6.08      2.06 o
   0  -2  14       15.85       13.17      2.60 o
   1  -2  14       19.26       27.15      3.35 o
   2  -2  14        5.28        4.81      0.72 o
  -3  -1  14        3.16        3.00      0.79 o
  -2  -1  14       21.32       21.23      2.62 o
  -1  -1  14       11.82       16.38      2.24 o
   0  -1  14        1.44        1.00      0.25 o
   1  -1  14       20.88       20.07      1.49 o
   2  -1  14        0.48        1.05      0.28 o
  -3   0  14        5.27        6.07      1.00 o
  -2   0  14        0.10        1.56      0.87 o
  -1   0  14        4.50        4.56      0.96 o
   0   0  14        2.01        1.71      1.21 o
   1   0  14       15.64       19.13      1.37 o
   2   0  14        3.64        2.52      0.41 o
   3   0  14       13.29       13.29      1.09 o
  -3   1  14        4.86        6.09      1.17 o
  -2   1  14       15.28       13.41      1.52 o
  -1   1  14       56.70       55.29      1.98 o
   0   1  14        2.65        2.89      0.70 o
   1   1  14       16.79       14.55      1.60 o
   2   1  14        5.27        5.33      0.59 o
   3   1  14       32.59       29.51      1.81 o
  -3   2  14       50.71       59.68      4.68 o
  -2   2  14       83.69       97.82      6.98 o
  -1   2  14      213.33      241.65      2.82 o
   0   2  14        8.05        9.31      1.33 o
   1   2  14        3.84        3.85      1.37 o
   2   2  14       14.55       11.50      0.93 o
   3   2  14       32.59       31.78      1.96 o
  -3   3  14       51.34       52.28      2.97 o
  -2   3  14       17.96       18.79      1.43 o
  -1   3  14        4.94        3.56      0.68 o
   0   3  14        7.89        9.96      1.50 o
   1   3  14        1.48        1.36      0.89 o
   2   3  14       26.10       18.11      1.40 o
   3   3  14        2.27        3.06      0.75 o
  -2   4  14        1.18        2.38      0.62 o
  -1   4  14       15.43       13.91      1.11 o
   0   4  14        0.33        3.40      1.37 o
   1   4  14        0.39        2.80      1.32 o
   2   4  14        3.69        2.52      1.08 o
   3   4  14        0.01        0.17      0.60 o
  -2   5  14       26.73       28.55      1.90 o
  -1   5  14        7.50        7.01      0.86 o
   0   5  14        1.55        2.73      0.73 o
   1   5  14       10.88       10.97      1.72 o
   2   5  14        4.23        1.89      0.45 o
   3   5  14        3.09        4.27      0.72 o
  -1   6  14        0.81        1.40      0.59 o
   0   6  14        2.02        2.97      0.77 o
   1   6  14       18.89       17.64      2.06 o
   2   6  14        2.86        0.17      0.82 o
   3   6  14       18.82       20.56      2.06 o
   0   7  14       41.82       42.57      2.58 o
   1   7  14        8.08        9.30      1.03 o
   2   7  14        3.99        1.34      1.08 o
  -1  -2  15        0.01        0.55      0.57 o
   0  -2  15        6.17        7.14      1.49 o
  -2  -1  15        0.81        0.63      1.03 o
  -1  -1  15        0.02        2.95      0.85 o
   0  -1  15       44.29       54.77      7.62 o
   1  -1  15       17.93       21.61      2.18 o
  -2   0  15        0.14        0.78      0.60 o
  -1   0  15        1.81        3.13      0.67 o
   0   0  15       26.18       29.18      3.70 o
   1   0  15       13.68       15.64      1.87 o
   2   0  15       21.84       26.20      2.70 o
  -2   1  15       15.54       12.13      1.55 o
  -1   1  15        4.11        4.18      1.09 o
   0   1  15        5.17        4.04      0.85 o
   1   1  15       29.23       31.87      4.18 o
   2   1  15        0.31        0.78      0.75 o
  -2   2  15        6.38        7.76      1.22 o
  -1   2  15        5.40        6.67      0.84 o
   0   2  15        0.07        1.17      1.18 o
   1   2  15        2.77        3.05      0.75 o
   2   2  15        0.08        0.47      0.24 o
  -2   3  15        7.26        6.83      0.86 o
  -1   3  15       44.95       48.50      3.81 o
   0   3  15       70.77       68.02      5.28 o
   1   3  15        2.20        0.90      0.66 o
   2   3  15        7.54        5.60      1.83 o
  -1   4  15       10.96       11.34      1.13 o
   0   4  15        6.52        3.88      0.77 o
   1   4  15        0.91        1.29      0.86 o
   2   4  15       32.01       23.39      3.55 o
  -1   5  15       11.35       10.79      1.10 o
   0   5  15       58.06       61.18      3.49 o
   1   5  15       22.32       19.30      2.29 o
   2   5  15       54.02       53.79      4.66 o
   0   6  15        3.20        3.99      1.01 o
   1   6  15        1.32        3.25      1.32 o
   0   1  16        0.44        1.89      0.68 o
   0   2  16       74.11       90.07      6.94 o
   1   2  16       14.74       16.21      2.86 o
   0   3  16       72.12       79.77      6.27 o
   1   3  16        8.80       15.93      2.97 o
 
